# Supplementary material for: Metatranscriptome Profiling of a Specialized Microbial Consortium during the Degradation of Nixtamalized Maize Pericarp
Source: Microbiol Spectr. 2022 Jan 5;10(1):e02318-21. doi: 10.1128/spectrum.02318-21 (PMC8729791; doi:10.1128/spectrum.02318-21)
Supplement: SUPPLEMENTAL FILE 1 — Supplemental material. Download SPECTRUM02318-21_Supp_2_seq11.xlsx, XLSX file, 0.1 MB [file spectrum02318-21_supp_2_seq11.xlsx]

## Sheet: Data Set S1
Microbiology Spectrum
Data Set S1
Metatranscriptome profiling of a specialized microbial consortium during the degradation of nixtamalized maize pericarp
José Germán Serrano-Gamboa 1, Carlos Abraham Fócil-Espinosa 1, Pedro J. Cabello-Yeves 2, Felipe H. Coutinho 2, Rafael Antonio Rojas-Herrera 1 and Mónica Noel Sánchez-González 1*
1 Facultad de Ingeniería Química, Universidad Autónoma de Yucatán, Mérida, México.
2 Evolutionary Genomics Group, Departamento de Producción Vegetal y Microbiología, Universidad Miguel Hernández, Alicante, Spain.
*Correspondence:
Name: Mónica Noel Sánchez-González
Email: monica.sanchez@correo.uady.mx

## Sheet: S1A
S1A
ID (Contig-CDS)	HMMER	Hotpep	DIAMOND	Signalp	#ofTools	Sequence type	BLASTx top hit	Taxon	Organism	Similarity	Identity	E-value
C3-cds61	CBM48(12-101)+GH13_11(178-530)	GH13+GH77+CBM41+CBM48	CBM48	N	3	CDS	glycogen debranching enzyme GlgX	Actinobacteria	Microbacterium sp. LCT-H2	100	100	0
C6-cds235	CBM48(127-214)+GH13_9(275-574)	GH13+CBM48	CBM48	N	3	CDS	1,4-alpha-glucan branching protein GlgB	Actinobacteria	Microbacterium sp. LCT-H2	99	99	0
C858-cds1	CBM48(137-223)+GH13_9(284-521)	GH13+CBM48	CBM48	N	3	CDS	besthit: 1 4-alpha-glucan branching protein GlgB	Actinobacteria	Leifsonia sp. 109	96	93	1.4e-305
C5868-cds1	CBM48(48-137)	GH13+CBM48	CBM48	N	3	CDS	besthit: 1 4-alpha-glucan branching protein GlgB	Actinobacteria	Nocardia nova	100	99	4.9e-155
C1200-cds1	CBM67(6-120)+GH78(146-668)	GH78	GH78	N	3	CDS	alpha-L-rhamnosidase	Actinobacteria	Leifsonia sp. Leaf336	90	83	0
C6383-cds1	CE1(10-204)	CE1	CE1	N	3	CDS	besthit: esterase family protein	Actinobacteria	Nocardia sp. NRRL WC-3656	100	100	1e-121
C5551-cds1	CE1(1-204)	CE1	CE1	N	3	CDS	besthit: esterase	Actinobacteria	Nocardia nova	100	100	1.5e-162
C4990-cds1	CE1(3-279)	CE1	CE1	N	3	CDS	besthit: esterase family protein	Actinobacteria	Nocardia nova	100	100	3.7e-164
C3106-cds1	CE1(41-296)	CE1	CE1	Y(1-19)	3	CDS	MULTISPECIES: esterase family protein	Actinobacteria	Nocardia	100	100	9.4e-174
C4650-cds2	CE1(4-265)	CE1	CE1	N	3	CDS	besthit: esterase family protein	Actinobacteria	Nocardia nova	100	99	2.2e-158
C1166-cds4	CE1(50-313)	CE1	CE1	Y(1-31)	3	CDS	esterase family protein	Actinobacteria	Nocardia nova	100	100	4e-191
C2221-cds3	CE1(5-259)	CE1	CE1	N	3	CDS	besthit: esterase family protein	Actinobacteria	Nocardia nova	100	100	1.9e-157
C4363-cds1	CE1(56-231)	CE1	CE1	Y(1-22)	3	CDS	besthit: mycolyltransferase	Actinobacteria	Nocardia sp. 852002-20019_SCH5090214	100	100	3.1e-132
C1066-cds3	CE1(56-330)	CE1	CE1	Y(1-24)	3	CDS	MULTISPECIES: esterase family protein	Actinobacteria	Corynebacteriales	100	100	4.2e-191
C1517-cds2	CE1(61-335)	CE1	CE1	Y(1-23)	3	CDS	MULTISPECIES: esterase family protein	Actinobacteria	Corynebacteriales	100	100	1.1e-199
C3998-cds2	CE1(63-345)	CE1	CE1	Y(1-41)	3	CDS	MULTISPECIES: esterase family protein	Actinobacteria	Nocardia	100	100	2.3e-200
C3849-cds1	CE1(63-349)	CE1	CE1	Y(1-45)	3	CDS	esterase family protein	Actinobacteria	Nocardia nova	100	100	1.1e-194
C1225-cds3	CE1(77-344)	CE1	CE1	Y(1-33)	3	CDS	mycolyltransferase	Actinobacteria	Nocardia sp. 852002-20019_SCH5090214	100	100	1.3e-203
C3601-cds1	CE1(80-365)	CE1	CE1	Y(1-57)	3	CDS	MULTISPECIES: esterase family protein	Actinobacteria	Nocardia	100	100	5.7e-205
C2726-cds2	CE1(85-359)	CE1	CE1	Y(1-46)	3	CDS	esterase family protein	Actinobacteria	Nocardia nova	100	100	3e-190
C1157-cds5	CE14(12-146)	CE14	CE14	N	3	CDS	Mycothiol S-conjugate amidase	Actinobacteria	Nocardia cerradoensis	99	98	2.9e-173
C1-cds706	CE14(139-241)	CE14	CE14	N	3	CDS	hypothetical protein	Actinobacteria	Microbacterium sp. LCT-H2	100	99	2.2e-187
C6030-cds1	CE14(3-94)	CE14	CE14	N	3	CDS	besthit: MULTISPECIES: N-acetyl-1-D-myo-inositol-2-amino-2-deoxy-alpha-D- glucopyranoside deacetylase	Actinobacteria	Corynebacteriales	100	100	2.3e-141
C4610-cds1	CE5(36-208)	CE5	CE5	Y(1-34)	3	CDS	cutinase family protein	Actinobacteria	Nocardia nova	100	100	1.1e-169
C2976-cds2	CE5(38-212)	CE5	CE5	Y(1-35)	3	CDS	MULTISPECIES: cutinase family protein	Actinobacteria	Corynebacteriales	100	100	2.1e-168
C1916-cds2	CE5(66-271)	CE0	CE0	N	3	CDS	cutinase family protein	Actinobacteria	Nocardia nova	100	100	7.1e-183
C3-cds405	CE7(26-300)	CE7	CE7	N	3	CDS	acetylesterase	Actinobacteria	Microbacterium sp. LCT-H2	99	99	3.9e-186
C1598-cds2	CE7(4-319)	CE7	CE7	N	3	CDS	hypothetical protein	Actinobacteria	Leifsonia sp. 109	92	89	2.3e-165
C1-cds642	CE9(14-384)	CE9	CE9	N	3	CDS	N-acetylglucosamine-6-phosphate deacetylase	Actinobacteria	Microbacterium sp. LCT-H2	100	100	2.3e-209
C6343-cds1	CE9(6-234)	CE9	CE9	N	3	CDS	besthit: N-acetylglucosamine-6-phosphate deacetylase	Actinobacteria	Leifsonia xyli	91	86	3.5e-107
C769-cds5	CE9(9-380)	CE9	CE9	N	3	CDS	MULTISPECIES: N-acetylglucosamine-6-phosphate deacetylase	Actinobacteria	Leifsonia	90	85	1.7e-188
C1032-cds2	CE9(9-381)	CE9	CE9	N	3	CDS	MULTISPECIES: N-acetylglucosamine-6-phosphate deacetylase	Actinobacteria	Nocardia	100	100	2.2e-215
C10-cds102	GH1(15-444)	GH1	GH1	N	3	CDS	beta-glucosidase	Actinobacteria	Microbacterium sp. LCT-H2	99	99	6.9e-269
C993-cds2	GH1(2-468)	GH1	GH1	N	3	CDS	beta-glucosidase	Actinobacteria	Leifsonia sp. 21MFCrub1.1	94	90	7.3e-261
C4-cds55	GH1(300-773)	GH1	GH1	N	3	CDS	besthit: beta-glucosidase	Actinobacteria	Microbacterium sp. LEMMJ01	99	98	4.4e-276
C2-cds107	GH1(3-388)	GH1	GH1	N	3	CDS	glycoside hydrolase family 1 protein	Actinobacteria	Microbacterium sp. CH1	100	99	9.4e-235
C1751-cds4	GH1(3-453)	GH1	GH1	N	3	CDS	broad-specificity cellobiase	Actinobacteria	Leifsonia sp. 21MFCrub1.1	92	87	2e-244
C1484-cds4	GH1(39-237)	GH1	GH1	Y(1-29)	3	CDS	besthit: glycoside hydrolase family 1 protein	Actinobacteria	Nocardia nova	100	100	3.8e-144
C3977-cds1	GH1(42-239)	GH1	GH1	Y(1-29)	3	CDS	glycoside hydrolase family 1	Actinobacteria	Nocardia nova	100	100	4.4e-210
C5168-cds1	GH1(43-244)	GH1	GH1	Y(1-31)	3	CDS	besthit: glycoside hydrolase family 1 protein	Actinobacteria	Nocardia nova	100	100	3e-169
C4-cds20	GH101(251-783)+CBM32(1373-1500)	GH101	CBM32	Y(1-59)	3	CDS	hypothetical protein	Actinobacteria	Microbacterium sp. LCT-H2	99	99	0
C2-cds521	GH114(77-245)	GH114	GH114	Y(1-30)	3	CDS	hypothetical protein BK819_10345	Actinobacteria	Microbacterium sp. LCT-H2	98	98	3.3e-136
C1633-cds1	GH116(391-737)	GH116	GH116	N	3	CDS	MULTISPECIES: hypothetical protein	Actinobacteria	Leifsonia	92	87	0
C797-cds6	GH127(31-378)	GH127	GH127	N	3	CDS	besthit: glycoside hydrolase family 127 protein	Actinobacteria	Leifsonia sp. NCR5	91	85	6.6e-193
C3-cds59	GH13_10(109-421)	GH13+CBM48	GH13_10	N	3	CDS	malto-oligosyltrehalose trehalohydrolase	Actinobacteria	Microbacterium sp. LCT-H2	98	98	0
C981-cds1	GH13_10(119-266)	GH13	CBM48	N	3	CDS	besthit: malto-oligosyltrehalose trehalohydrolase	Actinobacteria	Leifsonia sp. 109	92	87	2.4e-141
C4218-cds1	GH13_10(1-235)	GH13	CBM48	N	3	CDS	besthit: malto-oligosyltrehalose trehalohydrolase	Actinobacteria	Cryocola sp. 340MFSha3.1	95	90	2.1e-199
C4232-cds1	GH13_11(1-260)	GH13+GH77	CBM48	N	3	CDS	besthit: glycogen debranching enzyme GlgX	Actinobacteria	Nocardia nova	100	100	7.2e-235
C707-cds1	GH13_11(153-313)	GH13	CBM48	N	3	CDS	besthit: glycogen operon protein	Actinobacteria	Leifsonia sp. CL154	94	90	9.4e-169
C6-cds233	GH13_11(163-526)	GH13+GH77+CBM48	CBM48	N	3	CDS	glycogen debranching enzyme GlgX	Actinobacteria	Microbacterium sp. LCT-H2	99	99	0
C1416-cds1	GH13_11(175-526)	GH13+GH77+CBM48	CBM48	N	3	CDS	glycogen debranching enzyme GlgX	Actinobacteria	Leifsonia xyli	98	95	0
C5756-cds1	GH13_11(2-229)	GH13+GH77	CBM48	N	3	CDS	besthit: glycogen debranching enzyme GlgX	Actinobacteria	Leifsonia sp. 21MFCrub1.1	96	94	2.1e-145
C6811-cds1	GH13_16(1-211)	GH13	GH13_16	N	3	CDS	besthit: MULTISPECIES: maltose alpha-D-glucosyltransferase	Actinobacteria	Microbacteriaceae	100	98	5.5e-120
C6-cds60	GH13_16(33-386)	GH13	GH13_16	N	3	CDS	trehalose synthase	Actinobacteria	Microbacterium sp. LCT-H2	99	99	0
C2213-cds3	GH13_16(41-214)	GH13	GH13_16	N	3	CDS	besthit: maltose alpha-D-glucosyltransferase	Actinobacteria	Leifsonia xyli	100	96	1.3e-124
C581-cds1	GH13_18(31-374)	GH13	GH13_18	N	3	CDS	besthit: MULTISPECIES: sucrose phosphorylase	Actinobacteria	Leifsonia	95	91	7.5e-197
C981-cds2	GH13_26(20-289)	GH13	GH13_26	N	3	CDS	malto-oligosyltrehalose synthase	Actinobacteria	Cryocola sp. 340MFSha3.1	94	90	0
C3-cds60	GH13_26(25-308)	GH13	GH13_26	N	3	CDS	malto-oligosyltrehalose synthase	Actinobacteria	Microbacterium sp. LCT-H2	99	99	0
C6-cds234	GH13_3(204-437)	GH13	GH13_3	N	3	CDS	alpha-1,4-glucan--maltose-1-phosphate maltosyltransferase	Actinobacteria	Microbacterium sp. LCT-H2	100	99	0
C1703-cds1	GH13_3(207-444)	GH13	GH13_3	N	3	CDS	alpha-1,4-glucan--maltose-1-phosphate maltosyltransferase	Actinobacteria	Nocardia nova	100	100	0
C858-cds2	GH13_3(266-500)	GH13	GH13_3	N	3	CDS	starch synthase (maltosyl-transferring)	Actinobacteria	Leifsonia sp. 21MFCrub1.1	91	88	0
C4-cds63	GH13_30(37-402)	GH13	GH13_30	N	3	CDS	alpha-amylase	Actinobacteria	Microbacterium sp. LCT-H2	99	99	0
C3-cds179	GH13_30(41-406)	GH13	GH13_30	N	3	CDS	alpha-amylase	Actinobacteria	Microbacterium sp. LCT-H2	99	99	0
C1715-cds2	GH13_30(46-424)	GH13	GH13_30	N	3	CDS	hypothetical protein	Actinobacteria	Leifsonia sp. 109	91	88	0
C1369-cds3	GH13_30(77-433)	GH13	GH13_30	N	3	CDS	MULTISPECIES: DUF3459 domain-containing protein	Actinobacteria	Leifsonia	91	87	0
C363-cds11	GH13_31(28-385)	GH13	GH13_31	N	3	CDS	alpha-glucosidase	Actinobacteria	Leifsonia xyli	92	87	2.7e-307
C7347-cds1	GH13_9(1-182)	GH13+CBM48	CBM48	N	3	CDS	besthit: 1 4-alpha-glucan branching protein GlgB	Actinobacteria	Nocardia sp. NRRL WC-3656	99	99	7.2e-108
C463-cds1	GH130(14-264)	GH130	GH130	N	3	CDS	besthit: glycosidase	Actinobacteria	Leifsonia sp. 21MFCrub1.1	97	93	2.7e-148
C2094-cds1	GH15(160-504)	GH15	GH15	N	3	CDS	glycoside hydrolase	Actinobacteria	Nocardia nova	100	100	0
C4956-cds1	GH15(2-188)	GH15	GH15	N	3	CDS	besthit: MULTISPECIES: glycoside hydrolase family 15 protein	Actinobacteria	Nocardia	99	99	2.5e-123
C463-cds11	GH15(221-583)	GH15	GH15	N	3	CDS	glycoside hydrolase family 15 protein	Actinobacteria	Cryocola sp. 340MFSha3.1	94	90	0
C1103-cds3	GH15(234-586)	GH15	GH15	N	3	CDS	glycoside hydrolase	Actinobacteria	Leifsonia xyli	93	88	2.8e-307
C1906-cds1	GH15(253-418)	GH15	GH15	N	3	CDS	besthit: MULTISPECIES: glycoside hydrolase family 15 protein	Actinobacteria	Nocardia	100	100	6.7e-255
C2400-cds1	GH15(3-358)	GH15	GH15	N	3	CDS	besthit: glycoside hydrolase family 15 protein	Actinobacteria	Leifsonia xyli	95	87	9.7e-197
C996-cds3	GH15(458-693)	GH15	GH15	N	3	CDS	MULTISPECIES: trehalose-phosphatase	Actinobacteria	Corynebacteriales	100	99	0
C6492-cds1	GH15(47-221)	GH15	GH15	N	3	CDS	besthit: glycoside hydrolase family 15 protein	Actinobacteria	Nocardia nova	100	100	7.2e-134
C731-cds5	GH2(18-553)	GH2	GH2	N	3	CDS	glycoside hydrolase family 2	Actinobacteria	Leifsonia aquatica	85	78	0
C2034-cds1	GH2(2-496)	GH2	GH2	N	3	CDS	glycoside hydrolase	Actinobacteria	Leifsonia xyli	94	88	9.8e-269
C1-cds641	GH20(121-463)	GH20	GH20	N	3	CDS	beta-N-acetylhexosaminidase	Actinobacteria	Microbacterium sp. LCT-H2	100	100	2e-293
C736-cds3	GH20(135-461)	GH20	GH20	N	3	CDS	hypothetical protein	Actinobacteria	Leifsonia sp. 109	89	81	1.7e-244
C1-cds650	GH20(675-1013)	GH20	GH20	N	3	CDS	hypothetical protein	Actinobacteria	Microbacterium sp. LCT-H2	99	99	0
C1305-cds2	GH23(122-257)	GH23	GH23	N	3	CDS	murein transglycosylase	Actinobacteria	Nocardia nova	100	100	9e-152
C1316-cds4	GH23(134-273)	GH23	GH23	Y(1-48)	3	CDS	MULTISPECIES: lytic transglycosylase	Actinobacteria	Corynebacteriales	100	99	1.3e-156
C3576-cds1	GH23(144-281)	GH23	GH23	N	3	CDS	besthit: peptidase	Actinobacteria	Nocardia nova	100	100	2.9e-242
C4845-cds1	GH23(15-123)	GH23	GH23	N	3	CDS	hydrolase Nlp/P60	Actinobacteria	Nocardia nova	94	93	1.1e-147
C1288-cds3	GH23(75-182)	GH23	GH23	Y(1-22)	3	CDS	hydrolase Nlp/P60	Actinobacteria	Nocardia cerradoensis	89	85	1.6e-153
C1885-cds3	GH23(75-184)	GH23	GH23	Y(1-27)	3	CDS	MULTISPECIES: hydrolase Nlp/P60	Actinobacteria	Nocardia	100	100	1.7e-192
C1277-cds3	GH25(41-221)	GH25	GH25	Y(1-36)	3	CDS	glycoside hydrolase	Actinobacteria	Nocardia nova	100	100	1.5e-145
C2992-cds1	GH26(197-381)	GH26	GH26	N	3	CDS	besthit: hypothetical protein	Actinobacteria	Leifsonia sp. 21MFCrub1.1	94	90	1e-156
C1-cds13	GH29(21-364)	GH29	GH29	N	3	CDS	alpha-L-fucosidase	Actinobacteria	Microbacterium sp. LCT-H2	100	100	8.8e-269
C1-cds20	GH29(2-319)	GH29	GH29	N	3	CDS	alpha-L-fucosidase	Actinobacteria	Microbacterium sp. LCT-H2	99	99	3.9e-250
C991-cds3	GH3(112-368)	GH3	GH3	N	3	CDS	MULTISPECIES: beta-glucosidase	Actinobacteria	Leifsonia	92	87	0
C1968-cds2	GH3(1-174)	GH3	GH3	N	3	CDS	glycosyl hydrolase	Actinobacteria	Nocardia nova	100	100	0
C1040-cds3	GH3(131-352)	GH3	GH3	Y(1-34)	3	CDS	glycosyl hydrolase family 3	Actinobacteria	Leifsonia xyli	88	82	2.5e-150
C744-cds2	GH3(35-250)	GH3	GH3	N	3	CDS	glycosyl hydrolase	Actinobacteria	Leifsonia sp. 21MFCrub1.1	91	86	0
C606-cds8	GH3(44-253)	GH3	GH3	N	3	CDS	glycosyl hydrolase	Actinobacteria	Leifsonia sp. 21MFCrub1.1	91	87	0
C46-cds32	GH3(61-278)	GH3	GH3	N	3	CDS	glycoside hydrolase family 3 protein	Actinobacteria	Microbacterium sp. LCT-H2	99	99	2.1e-271
C769-cds8	GH3(72-292)	GH3	GH3	N	3	CDS	hypothetical protein	Actinobacteria	Cryocola sp. 340MFSha3.1	79	71	4e-193
C4-cds72	GH3(76-303)	GH3	GH3	N	3	CDS	beta-glucosidase	Actinobacteria	Microbacterium sp. LCT-H2	100	99	0
C871-cds1	GH3(83-310)	GH3	GH3	N	3	CDS	beta-glucosidase	Actinobacteria	Leifsonia xyli	93	88	0
C698-cds4	GH3(93-316)	GH3	GH3	N	3	CDS	beta-glucosidase	Actinobacteria	Leifsonia sp. 109	93	90	0
C617-cds10	GH3(96-346)	GH3	GH3	N	3	CDS	beta-glucosidase	Actinobacteria	Leifsonia aquatica	93	88	3.0e-310
C10-cds113	GH3(97-314)	GH3	GH3	N	3	CDS	glycosyl hydrolase family 3	Actinobacteria	Microbacterium sp. LCT-H2	99	99	1.5e-197
C2006-cds1	GH31(236-491)	GH31	GH31	N	3	CDS	besthit: alpha-xylosidase	Actinobacteria	Leifsonia sp. 21MFCrub1.1	97	92	4.3e-285
C528-cds1	GH31(5-215)	GH31	GH31	N	3	CDS	besthit: alpha-xylosidase	Actinobacteria	Leifsonia sp. 21MFCrub1.1	94	90	4.9e-159
C617-cds3	GH32(17-226)	GH32	GH32	N	3	CDS	glycosyl hydrolase family 32	Actinobacteria	Micrococcales bacterium 72-143	90	83	4.1e-159
C2945-cds1	GH32(17-244)	GH32	GH32	N	3	CDS	MULTISPECIES: glycosyl hydrolase family 32	Actinobacteria	Leifsonia	85	79	1.8e-149
C695-cds8	GH32(18-284)	GH32	GH32	N	3	CDS	hypothetical protein	Actinobacteria	Leifsonia sp. 109	83	76	5.8e-145
C4342-cds1	GH32(4-227)	GH32	GH32	N	3	CDS	besthit: MULTISPECIES: hypothetical protein	Actinobacteria	Microbacteriaceae	93	88	1.2e-205
C1896-cds2	GH35(11-323)	GH35	GH35	N	3	CDS	beta-galactosidase	Actinobacteria	Leifsonia sp. 109	94	89	0
C6710-cds1	GH35(13-190)	GH35	GH35	N	3	CDS	besthit: hypothetical protein	Actinobacteria	Leifsonia sp. 109	94	89	1.8e-107
C4-cds21	GH35(38-344)	GH35	GH35	N	3	CDS	beta-galactosidase	Actinobacteria	Microbacterium sp. LCT-H2	99	99	0
C1550-cds2	GH35(7-308)	GH35	GH35	N	3	CDS	hypothetical protein	Actinobacteria	Agromyces cerinus	73	65	1.1e-207
C655-cds1	GH38(1-221)	GH38	GH38	N	3	CDS	MULTISPECIES: alpha-mannosidase	Actinobacteria	Leifsonia	96	94	0
C545-cds6	GH4(2-177)	GH4	GH4	N	3	CDS	MULTISPECIES: 6-phospho-beta-glucosidase	Actinobacteria	Leifsonia	95	93	4.8e-224
C669-cds5	GH4(2-178)	GH4	GH4	N	3	CDS	6-phospho-beta-glucosidase	Actinobacteria	Leifsonia sp. 109	96	91	2.7e-227
C606-cds2	GH4(2-182)	GH4	GH4	N	3	CDS	hypothetical protein	Actinobacteria	Leifsonia sp. 21MFCrub1.1	95	91	5.1e-240
C363-cds2	GH42(14-384)	GH42	GH42	N	3	CDS	beta-galactosidase	Actinobacteria	Streptomyces scopuliridis	72	63	5.3e-241
C279-cds12	GH42(25-394)	GH42	GH42	N	3	CDS	beta-galactosidase	Actinobacteria	Leifsonia sp. 71-9	94	89	0
C1432-cds1	GH43_23(75-274)	GH43	GH43_23	Y(1-19)	3	CDS	hypothetical protein	Actinobacteria	Nocardia nova	100	100	3.8e-175
C1939-cds2	GH43_23(90-295)	GH43	GH43_23	Y(1-31)	3	CDS	glycoside hydrolase	Actinobacteria	Nocardia sp. 852002-20019_SCH5090214	99	99	6.2e-198
C1399-cds3	GH43_30(43-309)	GH43	GH43_30	Y(1-37)	3	CDS	hypothetical protein	Actinobacteria	Leifsonia xyli	92	87	9.4e-156
C1399-cds4	GH43_32(33-303)	GH43	GH43_32	N	3	CDS	hypothetical protein	Actinobacteria	Leifsonia sp. 109	88	81	1.7e-151
C3-cds276	GH5_18(25-306)	GH5	GH5_18	N	3	CDS	glycosyl hydrolase	Actinobacteria	Microbacterium sp. LCT-H2	100	99	2.2e-256
C739-cds5	GH5_19(20-295)	GH5	GH5_19	N	3	CDS	MULTISPECIES: beta-mannosidase	Actinobacteria	Leifsonia	94	88	0
C668-cds5	GH51(3-501)	GH51	GH51	N	3	CDS	MULTISPECIES: alpha-L-arabinofuranosidase	Actinobacteria	Leifsonia	94	90	2.1e-266
C421-cds13	GH51(4-500)	GH51	GH51	N	3	CDS	alpha-L-arabinofuranosidase	Actinobacteria	Leifsonia xyli	95	91	4.4e-269
C825-cds3	GH6(72-324)	GH6	GH6	Y(1-20)	3	CDS	hypothetical protein	Actinobacteria	Leifsonia xyli	87	79	1.9e-130
C797-cds5	GH63(208-558)	GH63	GH63	N	3	CDS	MULTISPECIES: glycogen debranching protein	Actinobacteria	Leifsonia	78	70	2.4e-234
C1277-cds4	GH63(75-478)	GH63	GH63	N	3	CDS	hypothetical protein B7C42_01272	Actinobacteria	Nocardia cerradoensis	99	98	4.8e-289
C3020-cds1	GH65(101-446)	GH65	CBM32	N	3	CDS	besthit: hypothetical protein A5780_27785	Actinobacteria	Nocardia sp. 852002-20019_SCH5090214	100	100	5.2e-305
C1123-cds1	GH65(123-533)	GH65	GH65	Y(1-31)	3	CDS	besthit: trehalose-phosphatase	Actinobacteria	Nocardia nova	100	100	0
C1-cds422	GH65(327-691)	GH65	GH65	N	3	CDS	glycoside hydrolase family 65 protein	Actinobacteria	Microbacterium sp. LCT-H2	98	96	0
C2-cds282	GH65(337-722)	GH65	GH65	N	3	CDS	glycoside hydrolase family 65 protein	Actinobacteria	Microbacterium sp. LCT-H2	100	99	0
C1199-cds1	GH76(67-359)	GH76	GH76	N	3	CDS	fructose-bisphosphate aldolase	Actinobacteria	Nocardia nova	100	100	2.7e-229
C1761-cds2	GH84(9-290)	GH84	GH84	N	3	CDS	hypothetical protein	Actinobacteria	Leifsonia sp. 109	84	80	1.5e-274
C617-cds5	GH91(4-433)	GH91	GH91	N	3	CDS	fructotransferase	Actinobacteria	Leifsonia sp. 109	83	75	2.2e-192
C3-cds272	GH92(392-926)	GH92	GH92	N	3	CDS	alpha-1,2-mannosidase	Actinobacteria	Microbacterium sp. LCT-H2	99	99	0
C668-cds6	GH93(68-357)+CBM35(439-556)+CBM13(565-701)	CBM13	CBM13	Y(1-42)	3	CDS	BNR repeat-like domain-containing protein	Actinobacteria	Leifsonia sp. 197AMF	94	92	7.5e-299
C3-cds74	GT1(12-412)	GT1	GT1	N	3	CDS	glycosyltransferase	Actinobacteria	Microbacterium sp. LCT-H2	100	100	9.6e-244
C1014-cds6	GT1(16-420)	GT1	GT1	N	3	CDS	MULTISPECIES: glycosyl transferase	Actinobacteria	Leifsonia	90	85	6.7e-216
C4147-cds1	GT1(21-395)	GT1	GT1	N	3	CDS	glycosyltransferase	Actinobacteria	Nocardia nova	100	100	1.9e-219
C2248-cds2	GT1(7-375)	GT1	GT1	N	3	CDS	MULTISPECIES: glycosyl transferase	Actinobacteria	Corynebacteriales	100	100	1.2e-216
C2627-cds1	GT1(8-404)	GT1	GT1	N	3	CDS	MULTISPECIES: glycosyltransferase	Actinobacteria	Nocardia	99	99	1.5e-241
C1764-cds3	GT2_Glyco_tranf_2_3(121-378)	GT2	GT2	N	3	CDS	MULTISPECIES: glycosyltransferase family 2 protein	Actinobacteria	Corynebacteriales	100	100	0
C1-cds296	GT2_Glyco_tranf_2_3(167-421)	GT2	GT2	N	3	CDS	glycosyltransferase family 2 protein	Actinobacteria	Microbacterium sp. LCT-H2	100	100	0
C4680-cds1	GT2_Glyco_tranf_2_3(4-198)	GT2	GT2	N	3	CDS	besthit: MULTISPECIES: glycosyltransferase family 2 protein	Actinobacteria	Nocardia	100	100	7.2e-202
C1865-cds3	GT2_Glycos_transf_2(13-130)	GT2	GT2	N	3	CDS	MULTISPECIES: glycosyltransferase family 2 protein	Actinobacteria	Corynebacteriales	100	100	2.6e-120
C688-cds5	GT2_Glycos_transf_2(14-142)	GT2	GT2	N	3	CDS	glycosyltransferase family 2 protein	Actinobacteria	Leifsonia sp. 21MFCrub1.1	98	93	1.7e-187
C1-cds337	GT2_Glycos_transf_2(14-180)	GT2	GT2	N	3	CDS	Glycosyltransferase, catalytic subunit of cellulose synthase and poly-beta-1,6-N-acetylglucosamine synthase	Actinobacteria	Microbacterium paraoxydans	99	98	4.8e-193
C8-cds74	GT2_Glycos_transf_2(15-144)+GT94(375-657)	GT94	GT2	N	3	CDS	Glycosyltransferase, GT2 family	Actinobacteria	Microbacterium paraoxydans	97	97	0
C1-cds314	GT2_Glycos_transf_2(17-172)	GT2	GT2	N	3	CDS	glycosyltransferase family 2 protein	Actinobacteria	Microbacterium sp. LCT-H2	100	100	1.7e-127
C1408-cds1	GT2_Glycos_transf_2(26-195)	GT2	GT2	N	3	CDS	MULTISPECIES: polyprenol monophosphomannose synthase	Actinobacteria	Microbacteriaceae	92	84	5.6e-120
C1104-cds1	GT2_Glycos_transf_2(4-137)	GT2	GT2	N	3	CDS	Undecaprenyl-phosphate mannosyltransferase	Actinobacteria	Nocardia cerradoensis	99	98	2.6e-126
C1632-cds1	GT2_Glycos_transf_2(48-204)	GT2	GT2	N	3	CDS	MULTISPECIES: mycofactocin system glycosyltransferase	Actinobacteria	Nocardia	100	100	1.1e-241
C8-cds69	GT2_Glycos_transf_2(6-147)	GT2	GT2	N	3	CDS	dolichol-phosphate mannosyltransferase	Actinobacteria	Microbacterium paraoxydans	98	97	1.5e-203
C3617-cds1	GT2_Glycos_transf_2(6-164)+GT2_Glyco_trans_2_3(85-289)	GT2	GT2	N	3	CDS	mycofactocin system glycosyltransferase	Actinobacteria	Nocardia nova	100	100	1e-217
C3-cds254	GT2_Glycos_transf_2(78-243)	GT2	GT2	N	3	CDS	cellulose synthase	Actinobacteria	Microbacterium sp. LCT-H2	99	99	0
C1499-cds3	GT2_Glycos_transf_2(99-243)	GT2	GT2	N	3	CDS	mycofactocin system glycosyltransferase	Actinobacteria	Nocardia nova	100	100	7.7e-268
C719-cds4	GT20(1-474)	GT20	GT20	N	3	CDS	MULTISPECIES: alpha,alpha-trehalose-phosphate synthase (UDP-forming)	Actinobacteria	Leifsonia	99	96	1.1e-277
C5455-cds1	GT20(32-281)	GT20	GT20	N	3	CDS	besthit: Trehalose-phosphate synthase	Actinobacteria	Nocardia cerradoensis	99	98	2.1e-159
C1-cds26	GT20(3-463)	GT20	GT20	N	3	CDS	trehalose-6-phosphate synthase	Actinobacteria	Microbacterium sp. LCT-H2	100	100	6.8e-272
C959-cds1	GT20(6-242)	GT20	GT20	N	3	CDS	besthit: MULTISPECIES: trehalose-6-phosphate synthase	Actinobacteria	Nocardia	100	100	5.4e-141
C865-cds3	GT26(91-260)+GT2_Glycos_transf_2(312-438)	GT26	GT26	N	3	CDS	besthit: exopolysaccharide biosynthesis protein	Actinobacteria	Paenarthrobacter nicotinovorans	65	52	8.8e-163
C55-cds28	GT28(190-339)	GT28	GT28	N	3	CDS	UDP-N-acetylglucosamine--N-acetylmuramyl- (pentapeptide) pyrophosphoryl-undecaprenol N-acetylglucosamine transferase	Actinobacteria	Microbacterium sp. LCT-H2	100	100	6.7e-195
C4195-cds2	GT28(46-207)	GT28	GT28	N	3	CDS	besthit: undecaprenyldiphospho-muramoylpentapeptide beta-N-acetylglucosaminyltransferase	Actinobacteria	Nocardia sp. NRRL WC-3656	100	100	1.3e-116
C858-cds4	GT35(1-265)	GT35	GT35	N	3	CDS	besthit: DUF3417 domain-containing protein	Actinobacteria	Cryocola sp. 340MFSha3.1	96	93	9.3e-272
C1397-cds2	GT35(241-643)	GT35	GT35	N	3	CDS	DUF3417 domain-containing protein	Actinobacteria	Nocardia nova	100	100	0
C551-cds1	GT39(24-233)	GT39	GT39	N	3	CDS	phospholipid carrier-dependent glycosyltransferase	Actinobacteria	Cryocola sp. 340MFSha3.1	93	89	6e-241
C2-cds115	GT39(43-306)	GT39	GT39	N	3	CDS	phospholipid carrier-dependent glycosyltransferase	Actinobacteria	Microbacterium sp. LCT-H2	99	98	1.3e-300
C1599-cds1	GT39(63-339)	GT39	GT39	N	3	CDS	phospholipid carrier-dependent glycosyltransferase	Actinobacteria	Nocardia nova	100	99	0
C857-cds7	GT4(101-251)	GT4	GT4	N	3	CDS	besthit: MULTISPECIES: glycosyltransferase family 1 protein	Actinobacteria	Corynebacteriales	100	100	6.2e-173
C2783-cds2	GT4(138-285)	GT4	GT4	N	3	CDS	glycosyltransferase family 1 protein	Actinobacteria	Leifsonia xyli	93	89	9.4e-167
C3405-cds1	GT4(146-296)	GT4	GT4	N	3	CDS	MULTISPECIES: GDP-mannose-dependent alpha-(1-6)-phosphatidylinositol dimannoside mannosyltransferase	Actinobacteria	Nocardia	100	100	1e-173
C2529-cds1	GT4(148-285)	GT4	GT4	N	3	CDS	besthit: teichoic acid synthase	Actinobacteria	Leifsonia xyli	95	91	1.7e-165
C3270-cds1	GT4(157-277)	GT4	GT4	N	3	CDS	MSMEG_0565 family glycosyltransferase	Actinobacteria	Nocardia nova	100	100	1.4e-200
C5255-cds1	GT4(176-302)	GT4	GT4	N	3	CDS	besthit: glycosyltransferase family 1 protein	Actinobacteria	Nocardia nova	100	100	3.1e-169
C3536-cds1	GT4(187-324)	GT4	GT4	N	3	CDS	glycosyltransferase family 1 protein	Actinobacteria	Nocardia nova	100	100	7.8e-207
C3340-cds1	GT4(191-322)	GT4	GT4	N	3	CDS	MULTISPECIES: glycosyltransferase family 4 protein	Actinobacteria	Nocardia	99	97	2.8e-218
C1121-cds4	GT4(200-354)	GT4	GT4	N	3	CDS	glycosyltransferase family 1 protein	Actinobacteria	Leifsonia sp. Root227	85	74	1.2e-160
C1038-cds4	GT4(221-367)	GT4	GT4	N	3	CDS	Glycosyltransferase involved in cell wall bisynthesis	Actinobacteria	Leifsonia sp. 21MFCrub1.1	97	91	1.6e-219
C1-cds109	GT4(225-363)	GT4	GT4	N	3	CDS	glycosyl transferase	Actinobacteria	Microbacterium sp. LCT-H2	99	99	0
C3-cds280	GT4(225-369)	GT4	GT4	N	3	CDS	glycosyltransferase family 4 protein	Actinobacteria	Microbacterium sp. LCT-H2	100	99	2.1e-229
C946-cds5	GT4(228-368)	GT4	GT4	N	3	CDS	MULTISPECIES: glycosyltransferase family 1 protein	Actinobacteria	Nocardia	100	100	1.3e-234
C1960-cds2	GT4(230-378)	GT4	GT4	N	3	CDS	MULTISPECIES: glycosyltransferase family 1 protein	Actinobacteria	Nocardia	100	99	2.4e-231
C10-cds24	GT5(72-386)	GT4	GT4	N	3	CDS	glycogen synthase	Actinobacteria	Microbacterium sp. LCT-H2	100	100	1.2e-218
C661-cds5	GT5(79-390)	GT4	GT4	N	3	CDS	glycogen synthase	Actinobacteria	Leifsonia sp. 21MFCrub1.1	97	95	5.3e-217
C1908-cds1	GT5(86-402)	GT4	GT4	N	3	CDS	Capsular glucan synthase	Actinobacteria	Nocardia cerradoensis	98	97	5.2e-228
C440-cds7	GT51(101-301)	GT51	GT51	N	3	CDS	MULTISPECIES: PASTA domain-containing protein	Actinobacteria	Leifsonia	96	92	0
C1479-cds1	GT51(110-285)	GT51	GT51	N	3	CDS	besthit: MULTISPECIES: penicillin-binding protein	Actinobacteria	Nocardia	100	100	2.9e-156
C1682-cds1	GT51(168-335)	GT51	GT51	N	3	CDS	penicillin-binding protein	Actinobacteria	Nocardia sp. NRRL WC-3656	99	99	0
C853-cds4	GT51(69-274)	GT51	GT51	Y(1-29)	3	CDS	MULTISPECIES: PASTA domain-containing protein	Actinobacteria	Leifsonia	93	86	0
C363-cds8	GT51(73-284)	GT51	GT51	Y(1-33)	3	CDS	penicillin-binding protein	Actinobacteria	Leifsonia sp. 21MFCrub1.1	95	90	0
C2-cds269	GT51(80-297)	GT51	GT51	N	3	CDS	PASTA domain-containing protein	Actinobacteria	Microbacterium sp. LCT-H2	100	100	0
C2922-cds1	GT53(25-532)	GT53	GT53	N	3	CDS	besthit: arabinosyltransferase	Actinobacteria	Nocardia sp. 852002-51101_SCH5132738	99	99	1.9e-286
C2573-cds2	GT81(9-300)	GT81	GT81	N	3	CDS	MULTISPECIES: glucosyl-3-phosphoglycerate synthase	Actinobacteria	Nocardia	100	100	1.2e-168
C1683-cds3	GT83(13-399)	GT0	GT0	N	3	CDS	DUF2029 domain-containing protein	Actinobacteria	Nocardia nova	100	100	0
C4983-cds1	GT83(38-320)	GT0	GT0	N	3	CDS	besthit: phospholipid carrier-dependent glycosyltransferase	Actinobacteria	Nocardia nova	100	100	1.1e-159
C1020-cds1	GT83(76-384)	GT83	GT83	N	3	CDS	besthit: MULTISPECIES: hypothetical protein	Actinobacteria	Leifsonia	88	80	5.7e-182
C2277-cds2	GT83(77-480)	GT0	GT0	N	3	CDS	phospholipid carrier-dependent glycosyltransferase	Actinobacteria	Nocardia nova	100	99	0
C3163-cds2	GT85(14-277)	GT85	GT85	N	3	CDS	besthit: hypothetical protein A5789_14020	Actinobacteria	Nocardia sp. 852002-51101_SCH5132738	100	100	3.1e-139
C1941-cds2	GT87(101-336)	GT87	GT87	N	3	CDS	MULTISPECIES: DUF2029 domain-containing protein	Actinobacteria	Corynebacteriales	100	100	5.7e-244
C3677-cds1	GT87(42-275)	GT87	GT87	N	3	CDS	MULTISPECIES: DUF2029 domain-containing protein	Actinobacteria	Nocardia	99	99	5.9e-213
C3811-cds1	GT87(59-312)	GT87	GT87	N	3	CDS	MULTISPECIES: DUF2029 domain-containing protein	Actinobacteria	Nocardia	99	99	2.4e-220
C1469-cds2	GT87(71-315)	GT87	GT87	N	3	CDS	alpha-(1-2)-phosphatidylinositol mannosyltransferase	Actinobacteria	Nocardia sp. 852002-20019_SCH5090214	100	100	1.5e-238
C1964-cds1	GT89(47-642)	GT89	GT89	N	3	CDS	MULTISPECIES: hypothetical protein	Actinobacteria	Nocardia	100	100	0
C1362-cds1	CBM41(41-135)+GH13_13(396-710)	GH13+CBM41	CBM41	Y(1-34)	3	CDS	type I pullulanase	Firmicutes	Bacillus sp. GZT	98	97	0
C40-cds4	CBM48(26-110)+GH13_9(178-468)	GH13+CBM48	CBM48	N	3	CDS	MULTISPECIES: glycogen-branching enzyme	Firmicutes	Bacillus	100	99	0
C231-cds21	CE4(105-226)	CE4	CE4	Y(1-26)	3	CDS	MULTISPECIES: hypothetical protein	Firmicutes	Bacillus	100	100	1.5e-171
C93-cds12	CE4(41-145)	CE4	CE4	N	3	CDS	MULTISPECIES: polysaccharide deacetylase	Firmicutes	Bacillus	99	97	4.8e-125
C50-cds68	CE4(41-168)	CE4	CE4	Y(1-24)	3	CDS	MULTISPECIES: polysaccharide deacetylase	Firmicutes	Bacillus	100	100	2e-137
C361-cds30	CE4(50-177)	CE4	CE4	N	3	CDS	MULTISPECIES: polysaccharide deacetylase family sporulation protein PdaB	Firmicutes	Bacillus	100	100	7e-138
C95-cds12	CE4(61-184)	CE4	CE4	Y(1-26)	3	CDS	MULTISPECIES: delta-lactam-biosynthetic de-N-acetylase	Firmicutes	Bacillus	100	100	5.6e-151
C228-cds6	CE4(65-190)	CE4	CE4	Y(1-37)	3	CDS	MULTISPECIES: polysaccharide deacetylase	Firmicutes	Bacillus	100	100	3.7e-153
C22-cds49	GH1(2-422)	GH1	GH1	N	3	CDS	MULTISPECIES: glycoside hydrolase family 1 protein	Firmicutes	Bacillus	86	79	7.7e-206
C22-cds47	GH106(28-707)	GH0	GH0	N	3	CDS	besthit: MULTISPECIES: hypothetical protein	Firmicutes	Bacillus	90	82	0
C228-cds11	GH129(423-757)	GH0+GH129	GH0	Y(1-22)	3	CDS	hypothetical protein	Firmicutes	Bacillus sp. ABP14	98	97	0
C63-cds50	GH18(145-410)	GH18+CBM50	CBM50	N	3	CDS	MULTISPECIES: LysM peptidoglycan-binding domain-containing protein	Firmicutes	Bacillus	100	100	2.3e-221
C22-cds48	GH2(2-647)	GH2	GH2	N	3	CDS	MULTISPECIES: beta-galactosidase	Firmicutes	Bacillus	91	81	0
C21-cds18	GH32(32-333)	GH32	GH32	N	3	CDS	MULTISPECIES: glycosyl hydrolase family 32	Firmicutes	Bacillus	99	99	1.4e-299
C93-cds30	GH73(248-359)	GH73	GH73	Y(1-27)	3	CDS	MULTISPECIES: N-acetylmuramoyl-L-alanine amidase	Firmicutes	Bacillus	100	99	2.8e-273
C425-cds5	GT1(12-393)	GT1	GT1	N	3	CDS	glycosyl transferase family 1	Firmicutes	Bacillus sp. ABP14	99	99	3.4e-224
C50-cds30	GT2_Glyco_tranf_2_3(69-294)	GT2	GT2	N	3	CDS	MULTISPECIES: glycosyltransferase family 2 protein	Firmicutes	Bacillus	100	100	1e-237
C137-cds29	GT2_Glycos_transf_2(276-378)	GT2	GT2	N	3	CDS	glycosyl transferase	Firmicutes	Bacillus sp. ABP14	100	100	1.6e-282
C120-cds25	GT2_Glycos_transf_2(6-166)	GT2	GT2	N	3	CDS	MULTISPECIES: glycosyltransferase	Firmicutes	Bacillus	100	100	4.8e-176
C120-cds10	GT26(60-231)	GT26	GT26	N	3	CDS	MULTISPECIES: glycosyltransferase	Firmicutes	Bacillus	100	100	1.1e-135
C390-cds2	GT28(187-337)	GT28	GT28	N	3	CDS	MULTISPECIES: undecaprenyldiphospho-muramoylpentapeptide beta-N-acetylglucosaminyltransferase	Firmicutes	Bacillus	100	100	1.9e-202
C95-cds37	GT28(205-355)	GT28	GT28	N	3	CDS	MULTISPECIES: diacylglycerol beta-glucosyltransferase	Firmicutes	Bacillus	100	100	2.2e-220
C127-cds49	GT4(194-346)	GT4	GT4	N	3	CDS	MULTISPECIES: N-acetyl-alpha-D-glucosaminyl L-malate synthase BshA	Firmicutes	Bacillus	100	100	5.3e-214
C40-cds7	GT5(2-472)	GT5	GT5	N	3	CDS	glycogen synthase GlgA	Firmicutes	Bacillus sp. ABP14	99	99	4.3e-282
C24-cds103	GT51(61-218)	GT51	GT51	N	3	CDS	MULTISPECIES: peptidoglycan transglycosylase	Firmicutes	Bacillus	100	100	1e-136
C708-cds5	GT4(1181-1322)	GT4	GT4	N	3	CDS	group 1 glycosyl transferase	Deltaproteobacteria	Geobacter uraniireducens	70	50	0
C495-cds14	AA10(35-199)	AA10	AA10	Y(1-35)	3	CDS	MULTISPECIES: chitin-binding protein	Firmicutes	Bacillus cereus group	99	99	3.5e-125
C425-cds6	AA10(41-208)	AA10+CBM5	AA10	Y(1-41)	3	CDS	chitin-binding protein	Firmicutes	Bacillus cereus	99	99	2.3e-264
C179-cds3	CBM16(45-152)+GH26(525-823)	GH26	CBM16	Y(1-42)	3	CDS	hypothetical protein BK140_26680	Firmicutes	Paenibacillus macerans	99	99	0
C327-cds14	CBM21(165-254)	CBM21	CBM21	Y(1-29)	3	CDS	hypothetical protein	Firmicutes	Paenibacillus macerans	98	98	6.1e-142
C5-cds204	CBM21(48-140)+CBM21(166-252)	CBM21	CBM21	Y(1-29)	3	CDS	hypothetical protein	Firmicutes	Paenibacillus macerans	99	98	1e-141
C5-cds172	CBM22(35-165)+GH10(196-519)+CBM3(625-706)	GH10	CBM22	Y(1-32)	3	CDS	1,4-beta-xylanase	Firmicutes	Paenibacillus macerans	100	99	0
C195-cds3	CBM32(51-177)+GH92(404-892)+CBM6(1358-1480)+CBM6(1505-1627)+CBM6(1658-1778)	CBM6	CBM32	Y(1-22)	3	CDS	alpha-1,2-mannosidase	Firmicutes	Paenibacillus macerans	93	90	0
C232-cds23	CBM32(57-171)+CBM32(216-323)+GH81(365-1023)+CBM32(1119-1233)	GH81	CBM32	Y(1-43)	3	CDS	coagulation factor 5/8 type domain protein	Firmicutes	Paenibacillus macerans	98	97	0
C79-cds44	CBM34(6-121)+GH13_20(168-466)	GH13	CBM34	N	3	CDS	alpha-glycosidase	Firmicutes	Paenibacillus macerans	100	100	0
C122-cds11	CBM34(6-125)+GH13_20(173-470)	GH13+CBM34	CBM34	N	3	CDS	alpha-glycosidase	Firmicutes	Bacillus thuringiensis	99	99	0
C53-cds13	CBM34(6-133)+GH13_20(181-485)	GH13	CBM34	N	3	CDS	alpha-glycosidase	Firmicutes	Bacillus coagulans	99	98	0
C37-cds74	CBM34(7-121)+GH13_20(168-465)	GH13+CBM34	CBM34	N	3	CDS	alpha-glycosidase	Firmicutes	Paenibacillus macerans	99	99	0
C186-cds10	CBM35(44-162)+GH26(178-512)+CBM3(720-800)	GH26+CBM35	CBM35	Y(1-33)	3	CDS	beta-mannosidase	Firmicutes	Paenibacillus macerans	99	99	0
C100-cds9	CBM48(33-116)+GH13_9(185-485)	GH13	CBM48	N	3	CDS	1,4-alpha-glucan branching protein GlgB	Firmicutes	Bacillus coagulans	100	99	0
C51-cds48	CBM5(53-92)+CBM5(102-141)+GH18(178-462)	GH18+AA10	CBM5	Y(1-29)	3	CDS	hypothetical protein BK140_16420	Firmicutes	Paenibacillus macerans	99	99	3e-230
C51-cds49	CBM56(26-119)+GH64(153-369)	GH64+CBM56	CBM56	Y(1-32)	3	CDS	hypothetical protein BK140_16425	Firmicutes	Paenibacillus macerans	97	96	4.2e-258
C92-cds34	CBM66(51-206)+CBM66(214-369)+GH32(387-700)+CBM66(972-1128)	GH32+CBM66	CBM66	Y(1-29)	3	CDS	beta-fructosidase	Firmicutes	Paenibacillus macerans	99	98	0
C22-cds43	CBM67(115-297)+GH78(318-893)	GH78	GH78	N	3	CDS	alpha-L-rhamnosidase	Firmicutes	Paenibacillus riograndensis SBR5	93	87	0
C70-cds47	CBM67(117-271)+GH78(308-831)	GH78	GH78	N	3	CDS	alfa-L-rhamnosidase	Firmicutes	Bacillus cereus	98	97	0
C41-cds40	CBM67(119-302)+GH78(325-838)	GH78+CBM67	GH78	N	3	CDS	alpha-L-rhamnosidase	Firmicutes	Paenibacillus macerans	92	90	0
C62-cds21	CBM68(5-96)+GH13_14(262-570)	GH13+CBM41+CBM68	CBM48	N	3	CDS	type I pullulanase	Firmicutes	Bacillus thuringiensis	99	99	0
C30-cds19	CE1(29-246)	CE1	CE1	N	3	CDS	esterase family protein	Firmicutes	Paenibacillus macerans	98	98	2.3e-149
C86-cds12	CE14(12-117)	CE14	CE14	N	3	CDS	deacetylase	Firmicutes	Aneurinibacillus migulanus	99	99	2e-134
C127-cds48	CE14(7-112)	CE14	CE14	N	3	CDS	Lmbe-related protein	Firmicutes	Bacillus anthracis str. H9401	100	99	2.2e-130
C12-cds165	CE14(8-113)	CE14	CE14	N	3	CDS	bacillithiol biosynthesis deacetylase BshB1	Firmicutes	Bacillus coagulans	100	100	3.4e-131
C29-cds49	CE4(139-263)	CE4	CE4	N	3	CDS	hypothetical protein	Firmicutes	Paenibacillus macerans	100	99	1.6e-190
C9-cds209	CE4(152-276)	CE4	CE4	N	3	CDS	hypothetical protein	Firmicutes	Bacillus coagulans	100	100	7.1e-208
C238-cds1	CE4(163-288)	CE4	CE4	Y(1-32)	3	CDS	polysaccharide deacetylase family protein	Firmicutes	Paenibacillus macerans	94	92	1.3e-239
C34-cds42	CE4(197-314)	CE4	CE4	Y(1-24)	3	CDS	polysaccharide deacetylase family protein	Firmicutes	Bacillus anthracis	99	98	2e-199
C150-cds11	CE4(33-140)	CE4	CE4	N	3	CDS	polysaccharide deacetylase family protein	Firmicutes	Paenibacillus macerans	100	100	5.9e-279
C38-cds81	CE4(35-141)	CE4	CE4	N	3	CDS	polysaccharide deacetylase family protein	Firmicutes	Bacillus coagulans	100	99	5.9e-142
C19-cds119	CE4(36-155)	CE4+GH73	CE4	Y(1-32)	3	CDS	hypothetical protein BK140_04305	Firmicutes	Paenibacillus macerans	99	99	0
C1320-cds3	CE4(48-175)	CE4	CE4	N	3	CDS	Sporulation protein PdaB, polysaccharide deacetyl ase family	Firmicutes	Aneurinibacillus migulanus	100	100	2.5e-143
C158-cds49	CE4(49-172)	CE4	CE4	N	3	CDS	polysaccharide deacetylase	Firmicutes	Bacillus coagulans	100	100	5.7e-137
C80-cds80	CE4(52-176)	CE4	CE4	N	3	CDS	polysaccharide deacetylase family sporulation protein PdaB	Firmicutes	Paenibacillus macerans	100	100	3.2e-149
C63-cds39	CE4(61-182)	CE4+GH18+GT2	CE4	N	3	CDS	peptidoglycan N-acetylglucosamine deacetylase A	Firmicutes	Streptococcus pneumoniae	99	98	2.3e-144
C146-cds21	CE4(61-186)	CE4	CE4	Y(1-26)	3	CDS	delta-lactam-biosynthetic de-N-acetylase	Firmicutes	Bacillus coagulans	100	100	5.3e-149
C7-cds22	CE4(62-185)	CE4	CE4	Y(1-26)	3	CDS	delta-lactam-biosynthetic de-N-acetylase	Firmicutes	Paenibacillus macerans	99	98	2.3e-144
C187-cds36	CE4(63-186)	CE4	CE4	N	3	CDS	delta-lactam-biosynthetic de-N-acetylase	Firmicutes	Aneurinibacillus migulanus	100	100	4.5e-148
C73-cds35	CE4(70-191)	CE4	CE4	Y(1-38)	3	CDS	polysaccharide deacetylase	Firmicutes	Bacillus cereus	100	99	6.8e-155
C228-cds19	CE4(78-199)	CE4	CE4	N	3	CDS	MULTISPECIES: polysaccharide deacetylase family protein	Firmicutes	Bacillus cereus group	98	98	7.3e-157
C253-cds19	CE4(93-219)	CE4	CE4	Y(1-64)	3	CDS	polysaccharide deacetylase	Firmicutes	Bacillus coagulans	100	100	2e-174
C329-cds16	CE6(56-146)	CE6	CE6	N	3	CDS	sialate O-acetylesterase	Firmicutes	Paenibacillus phocaensis	98	97	1.5e-154
C59-cds66	CE7(5-310)	CE7	CE7	N	3	CDS	acetylesterase	Firmicutes	Paenibacillus macerans	99	97	4.4e-182
C160-cds25	CE8(2-316)	CE8	CE8	N	3	CDS	pectin methylesterase	Firmicutes	Paenibacillus macerans	98	97	2.1e-190
C122-cds55	CE9(7-371)	CE9	CE9	N	3	CDS	N-acetylglucosamine-6-phosphate deacetylase	Firmicutes	Bacillus thuringiensis serovar finitimus YBT-020	99	99	2.8e-215
C97-cds48	CE9(8-387)	CE9	CE9	N	3	CDS	N-acetylglucosamine-6-phosphate deacetylase	Firmicutes	Aneurinibacillus migulanus	100	100	9.6e-227
C20-cds96	CE9(9-372)	CE9	CE9	N	3	CDS	N-acetylglucosamine-6-phosphate deacetylase	Firmicutes	Bacillus coagulans	100	100	6.2e-215
C44-cds72	CE9(9-387)	CE9	CE9	N	3	CDS	N-acetylglucosamine-6-phosphate deacetylase	Firmicutes	Paenibacillus macerans	99	99	7.3e-227
C775-cds4	GH1(10-483)	GH1	GH1	N	3	CDS	6-phospho-beta-glucosidase	Firmicutes	Paenibacillus macerans	99	99	1.5e-293
C14-cds130	GH1(13-475)	GH1	GH1	N	3	CDS	6-phospho-beta-glucosidase	Firmicutes	Paenibacillus macerans	100	100	2e-290
C165-cds20	GH1(1-482)	GH1	GH1	N	3	CDS	beta-glucosidase	Firmicutes	Paenibacillus macerans	100	99	3.3e-293
C862-cds1	GH1(2-485)	GH1	GH1	N	3	CDS	6-phospho-beta-glucosidase	Firmicutes	Paenibacillus macerans	99	98	1.7e-289
C137-cds3	GH1(3-458)	GH1	GH1	N	3	CDS	glycoside hydrolase family 1 protein	Firmicutes	Bacillus thuringiensis	100	99	5.9e-276
C48-cds52	GH1(5-466)	GH1	GH1	N	3	CDS	6-phospho-beta-glucosidase	Firmicutes	Paenibacillus macerans	99	98	3.6e-292
C269-cds19	GH1(5-474)	GH1	GH1	N	3	CDS	6-phospho-beta-glucosidase	Firmicutes	Paenibacillus macerans	100	100	2.2e-289
C154-cds15	GH1(5-475)	GH1	GH1	N	3	CDS	6-phospho-beta-glucosidase	Firmicutes	Bacillus coagulans	99	99	3e-291
C19-cds75	GH1(6-475)	GH1	GH1	N	3	CDS	beta-glucosidase	Firmicutes	Paenibacillus kribbensis	97	92	1.8e-272
C48-cds53	GH1(7-476)	GH1	GH1	N	3	CDS	aryl-phospho-beta-D-glucosidase	Firmicutes	Paenibacillus macerans	99	98	5.7e-290
C39-cds43	GH10(47-314)+CBM59(339-482)	GH10	CBM59	Y(1-31)	3	CDS	glycosyl hydrolase 10 family protein	Firmicutes	Paenibacillus macerans	98	97	2.9e-265
C30-cds52	GH10(52-314)	GH10	CBM59	Y(1-33)	3	CDS	1,4-beta-xylanase	Firmicutes	Paenibacillus macerans	99	97	3.1e-183
C31-cds51	GH10(82-363)+CBM3(534-613)	GH10	CBM22	Y(1-28)	3	CDS	besthit: hypothetical protein BK140_14600	Firmicutes	Paenibacillus macerans	100	99	4e-273
C39-cds50	GH10(9-332)	GH10+CBM22	GH10	N	3	CDS	1,4-beta-xylanase	Firmicutes	Paenibacillus macerans	99	98	2.6e-196
C49-cds2	GH105(21-364)	GH105	GH105	N	3	CDS	glycosyl hydrolase family 88	Firmicutes	Paenibacillus macerans	98	97	1.5e-221
C14-cds80	GH105(27-334)	GH105	GH105	N	3	CDS	glycoside hydrolase 105 family protein	Firmicutes	Paenibacillus macerans	99	98	6.5e-203
C77-cds43	GH105(29-343)	GH105	GH105	N	3	CDS	glycosyl hydrolase	Firmicutes	Paenibacillus macerans	98	98	3.4e-183
C160-cds23	GH105(31-360)	GH105	GH105	N	3	CDS	glycosyl hydrolase family 88	Firmicutes	Paenibacillus macerans	98	97	1.4e-219
C33-cds91	GH105(33-360)	GH105	GH105	N	3	CDS	glycosyl hydrolase family 88	Firmicutes	Paenibacillus macerans	98	98	5.6e-221
C14-cds109	GH105(44-361)	GH105	GH105	N	3	CDS	glycoside hydrolase 105 family protein	Firmicutes	Paenibacillus macerans	100	99	7.5e-218
C39-cds67	GH105(464-800)	GH105	GH105	N	3	CDS	hypothetical protein BK140_12050	Firmicutes	Paenibacillus macerans	99	98	0
C22-cds53	GH106(28-880)	GH0	GH0	N	3	CDS	glycosyl transferase family 2	Firmicutes	Paenibacillus macerans	96	94	0
C156-cds9	GH106(47-881)	GH0	GH0	N	3	CDS	glycoside hydrolase	Firmicutes	Bacillus nealsonii	90	80	0
C179-cds32	GH11(31-209)	GH11	GH11	Y(1-24)	3	CDS	1,4-beta-xylanase	Firmicutes	Paenibacillus macerans	100	100	4.6e-119
C313-cds6	GH113(80-374)	GH0	GH0	N	3	CDS	hypothetical protein	Firmicutes	Bacillus thuringiensis	100	100	4.5e-229
C201-cds23	GH115(8-334)	GH115	GH115	N	3	CDS	hypothetical protein DJ90_5975	Firmicutes	Paenibacillus macerans	99	99	2.9e-200
C19-cds46	GH123(34-526)	GH0	GH0	N	3	CDS	DUF4091 domain-containing protein	Firmicutes	Paenibacillus sp. Aloe-11	95	91	2.9e-310
C76-cds42	GH125(35-430)	GH125	GH125	N	3	CDS	metal-independent alpha-mannosidase	Firmicutes	Paenibacillus macerans	100	99	2.2e-264
C50-cds46	GH126(32-352)	GH126	GH126	N	3	CDS	transcriptional regulator	Firmicutes	Bacillus cereus	99	98	8e-204
C178-cds2	GH127(18-568)	GH127	GH127	N	3	CDS	hypothetical protein BK140_32180	Firmicutes	Paenibacillus macerans	99	99	0
C79-cds53	GH13(192-522)	GH13+CBM41+CBM48	CBM48	N	3	CDS	type I pullulanase	Firmicutes	Paenibacillus macerans	97	96	0
C7-cds182	GH13_18(35-372)	GH13	GH13_18	N	3	CDS	sucrose phosphorylase	Firmicutes	Paenibacillus macerans	99	99	1.5e-282
C36-cds10	GH13_18(37-380)	GH13	GH13_18	N	3	CDS	sucrose phosphorylase	Firmicutes	Paenibacillus macerans	100	100	4.7e-292
C44-cds23	GH13_19(119-491)+CBM26(716-783)	GH13	CBM25	Y(1-33)	3	CDS	hypothetical protein	Firmicutes	Paenibacillus macerans	98	97	0
C24-cds15	GH13_29(25-369)	GH13	GH13_29	N	3	CDS	alpha,alpha-phosphotrehalase	Firmicutes	Bacillus thuringiensis	99	98	0
C274-cds5	GH13_29(27-375)	GH13	GH13_29	N	3	CDS	alpha,alpha-phosphotrehalase	Firmicutes	Bacillus coagulans	100	100	0
C53-cds19	GH13_31(27-378)	GH13	GH13_31	N	3	CDS	alpha-glucosidase	Firmicutes	Bacillus coagulans	99	99	0
C34-cds87	GH13_31(28-372)	GH13	GH13_31	N	3	CDS	alpha-glucosidase	Firmicutes	Bacillus thuringiensis	100	100	0
C190-cds27	GH13_31(28-376)	GH13	GH13_31	N	3	CDS	glucohydrolase	Firmicutes	Paenibacillus macerans	100	100	0
C7-cds183	GH13_31(28-376)	GH13	GH13_31	N	3	CDS	glucohydrolase	Firmicutes	Paenibacillus macerans	99	99	0
C53-cds12	GH13_31(28-382)	GH13	GH13_31	N	3	CDS	alpha-glucosidase	Firmicutes	Bacillus coagulans	100	100	0
C122-cds12	GH13_31(34-381)	GH13	GH13_31	N	3	CDS	oligo-1,6-glucosidase	Firmicutes	Bacillus cereus AND1407	100	99	0
C59-cds45	GH13_31(34-382)	GH13	GH13_31	N	3	CDS	alpha-glucosidase	Firmicutes	Paenibacillus macerans	99	99	0
C116-cds5	GH13_31(34-384)	GH13	GH13_31	N	3	CDS	glucohydrolase	Firmicutes	Paenibacillus macerans	99	98	0
C11-cds65	GH13_5(24-364)	GH13	GH13_5	N	3	CDS	alpha-amylase	Firmicutes	Bacillus coagulans	99	99	1.8e-296
C78-cds15	GH13_5(59-399)	GH13	GH13_5	Y(1-28)	3	CDS	alpha-amylase	Firmicutes	Bacillus anthracis	99	99	0
C37-cds76	GH13_9(193-491)	GH13	CBM48	N	3	CDS	1,4-alpha-glucan branching protein GlgB	Firmicutes	Paenibacillus macerans	99	98	0
C168-cds7	GH130(16-330)	GH130	GH130	N	3	CDS	hypothetical protein DJ90_5192	Firmicutes	Paenibacillus macerans	99	99	1.2e-201
C76-cds43	GH130(25-323)	GH130	GH130	N	3	CDS	glycosidase	Firmicutes	Paenibacillus macerans	100	100	3.6e-203
C59-cds65	GH130(27-325)	GH130	GH130	N	3	CDS	glycosylase	Firmicutes	Paenibacillus macerans	97	97	1.1e-199
C22-cds30	GH130(4-345)	GH130	GH130	N	3	CDS	glycosidase	Firmicutes	Paenibacillus macerans	98	97	3.3e-199
C59-cds60	GH130(50-362)	GH130	GH130	N	3	CDS	glycosidase	Firmicutes	Paenibacillus macerans	98	98	6.4e-231
C61-cds41	GH133(243-596)	GH0	GH0	N	3	CDS	hypothetical protein BK140_09685	Firmicutes	Paenibacillus macerans	99	99	0
C79-cds54	GH133(327-690)	GH133	GH133	N	3	CDS	glycogen debranching protein	Firmicutes	Paenibacillus macerans	97	96	0
C329-cds8	GH141(34-267)+CBM16(614-728)	PL0+CBM16	CBM16	Y(1-31)	3	CDS	carbohydrate-binding cenc domain protein	Firmicutes	Paenibacillus macerans	98	97	0
C100-cds10	GH15(16-318)	GH0	GH0	N	3	CDS	glycoside hydrolase family 15	Firmicutes	Bacillus coagulans	100	100	1.1e-196
C37-cds12	GH16(36-234)	GH16	GH16	Y(1-24)	3	CDS	RecName: Full=Beta-glucanase; AltName: Full=1,3-1,4-beta-D-glucan 4-glucanohydrolase; AltName: Full=Endo-beta-1,3-1,4 glucanase; AltName: Full=Lichenase; Flags: Precursor	Firmicutes	Paenibacillus sp.	98	97	2.9e-138
C14-cds32	GH16(38-263)+CBM13(278-414)	GH16	CBM13	Y(1-31)	3	CDS	besthit: 1 3--beta-D-glucan 3-glucanohydrolase	Firmicutes	Paenibacillus macerans	100	100	3.7e-189
C5-cds106	GH16(421-673)+CBM56(701-783)	GH16+CBM56	CBM56	Y(1-29)	3	CDS	glucan endo-1,3-beta-D-glucosidase	Firmicutes	Paenibacillus macerans	99	99	0
C133-cds48	GH18(107-399)+CE4(478-607)+GT2_Glyco_tranf_2_3(754-976)	CE4+GH18+GT2	CE4	N	3	CDS	glycosyl transferase family 2	Firmicutes	Bacillus thuringiensis	99	99	0
C521-cds10	GH18(166-408)	GH18	CBM50	N	3	CDS	LysM peptidoglycan-binding domain-containing protein	Firmicutes	Bacillus coagulans	100	100	2.1e-251
C71-cds64	GH18(179-372)	GH18	GH18	Y(1-29)	3	CDS	glycosyl hydrolase	Firmicutes	Paenibacillus macerans	100	99	5.7e-230
C230-cds12	GH18(189-408)	GH18+CBM50	CBM50	N	3	CDS	spore gernimation protein	Firmicutes	Paenibacillus macerans	99	99	3e-218
C12-cds76	GH18(200-452)	GH18	CBM50	N	3	CDS	hypothetical protein B4100_3179	Firmicutes	Bacillus coagulans	100	100	4.3e-242
C428-cds13	GH18(314-563)	GH18	GH18	N	3	CDS	hypothetical protein BK140_07800	Firmicutes	Paenibacillus macerans	98	97	6.1e-293
C214-cds22	GH18(36-346)	GH18	GH18	Y(1-28)	3	CDS	chitinase	Firmicutes	Bacillus cereus	99	98	4.1e-208
C33-cds86	GH18(42-355)	GH18	CBM12	Y(1-38)	3	CDS	chitinase	Firmicutes	Paenibacillus macerans	98	97	3.9e-284
C41-cds73	GH18(42-439)+CBM5(553-595)	GH18	CBM12	Y(1-38)	3	CDS	chitinase	Firmicutes	Paenibacillus macerans	96	95	0
C371-cds13	GH18(53-471)+CBM2(594-677)	GH18+CBM2	CBM2	Y(1-47)	3	CDS	Chitinase C	Firmicutes	Bacillus thuringiensis serovar pondicheriensis BGSC 4BA1	99	98	0
C287-cds18	GH2(14-468)	GH2	GH2	N	3	CDS	glycoside hydrolase family 2	Firmicutes	Paenibacillus macerans	97	95	0
C278-cds4	GH2(14-479)	GH2	GH2	N	3	CDS	glycoside hydrolase family 2	Firmicutes	Paenibacillus macerans	99	99	0
C160-cds8	GH2(15-492)	GH2	GH2	N	3	CDS	glycoside hydrolase family 2	Firmicutes	Paenibacillus macerans	98	98	0
C278-cds3	GH2(17-481)	GH2	GH2	N	3	CDS	glycoside hydrolase family 2	Firmicutes	Paenibacillus macerans	99	99	0
C58-cds39	GH2(24-555)	GH2	GH2	N	3	CDS	glycosyl hydrolases 2 family protein	Firmicutes	Paenibacillus macerans	98	97	0
C31-cds29	GH2(2-563)	GH2	GH2	N	3	CDS	glycoside hydrolase family 2	Firmicutes	Paenibacillus macerans	98	97	0
C74-cds7	GH2(2-810)	GH2	GH2	N	3	CDS	beta-mannosidase	Firmicutes	Paenibacillus macerans	97	96	0
C49-cds7	GH2(35-893)	GH2	GH2	N	3	CDS	glycoside hydrolase	Firmicutes	Paenibacillus macerans	99	97	0
C22-cds63	GH2(4-617)	GH2	GH2	N	3	CDS	glycoside hydrolase	Firmicutes	Paenibacillus macerans	99	99	0
C76-cds15	GH2(5-720)	GH2	GH2	N	3	CDS	beta-galactosidase	Firmicutes	Paenibacillus macerans	99	98	0
C19-cds105	GH2(8-589)	GH2	GH2	N	3	CDS	beta-glucuronidase	Firmicutes	Paenibacillus macerans	99	99	0
C22-cds2	GH2(8-590)	GH2	GH2	N	3	CDS	beta-glucuronidase	Firmicutes	Paenibacillus macerans	100	100	0
C215-cds23	GH20(147-481)	GH20	GH20	N	3	CDS	hypothetical protein BK140_00610	Firmicutes	Paenibacillus macerans	99	97	7.7e-290
C105-cds20	GH23(153-255)	GH23	GH23	N	3	CDS	lytic transglycosylase domain-containing protein	Firmicutes	Bacillus cereus	96	96	4e-133
C9-cds45	GH23(53-194)	GH23	GH23	N	3	CDS	hypothetical protein	Firmicutes	Bacillus coagulans	100	100	5.6e-114
C78-cds66	GH25(44-218)	GH25	GH25	N	3	CDS	glycoside hydrolase family 25	Firmicutes	Bacillus thuringiensis	99	99	1.3e-136
C351-cds14	GH25(5-168)	GH25	GH25	N	3	CDS	N-acetylmuramoyl-L-alanine amidase	Firmicutes	Bacillus thuringiensis	100	100	8.1e-164
C14-cds94	GH26(10-317)	GH26	GH26	N	3	CDS	beta-mannosidase	Firmicutes	Paenibacillus macerans	100	100	1.8e-194
C49-cds49	GH27(6-186)	GH27	GH27	N	3	CDS	glycoside hydrolase family 27 protein	Firmicutes	Paenibacillus macerans	98	98	3e-258
C160-cds24	GH28(28-370)	GH28	GH28	N	3	CDS	endopolygalacturonase	Firmicutes	Paenibacillus macerans	99	98	2.1e-262
C49-cds3	GH28(30-372)	GH28	GH28	N	3	CDS	endopolygalacturonase	Firmicutes	Paenibacillus macerans	99	98	2.7e-268
C76-cds40	GH3(101-327)	GH3	GH3	N	3	CDS	beta-glucosidase	Firmicutes	Paenibacillus macerans	98	97	0
C109-cds38	GH3(128-353)	GH3	GH3	Y(1-26)	3	CDS	beta-N-acetylhexosaminidase	Firmicutes	Bacillus coagulans	100	100	0
C44-cds13	GH3(148-372)	GH3	GH3	Y(1-37)	3	CDS	hypothetical protein DJ90_1080	Firmicutes	Paenibacillus macerans	98	98	1.1e-202
C51-cds8	GH3(26-257)+CBM6(846-960)	GH3	CBM6	N	3	CDS	beta-glucosidase	Firmicutes	Paenibacillus macerans	99	98	0
C36-cds18	GH3(29-249)	GH3	GH3	N	3	CDS	glycosyl hydrolase	Firmicutes	Paenibacillus macerans	99	99	0
C211-cds21	GH3(30-251)	GH3	GH3	N	3	CDS	glycosyl hydrolase	Firmicutes	Paenibacillus macerans	99	99	0
C59-cds46	GH3(30-251)	GH3	GH3	N	3	CDS	glycosyl hydrolase	Firmicutes	Paenibacillus macerans	100	99	0
C36-cds21	GH3(34-254)	GH3	GH3	N	3	CDS	glycosyl hydrolase	Firmicutes	Paenibacillus macerans	99	99	0
C48-cds9	GH3(536-755)	GH3	GH3	N	3	CDS	beta-glucosidase	Firmicutes	Paenibacillus macerans	98	98	0
C26-cds44	GH3(60-287)	GH3	GH3	N	3	CDS	beta-N-acetylhexosaminidase	Firmicutes	Paenibacillus macerans	99	98	1.5e-299
C36-cds22	GH3(677-887)	GH3	GH3	Y(1-33)	3	CDS	hypothetical protein DJ90_220	Firmicutes	Paenibacillus macerans	98	98	0
C14-cds144	GH3(77-300)	GH3	GH3	N	3	CDS	beta-glucosidase	Firmicutes	Paenibacillus macerans	100	99	0
C52-cds22	GH3(77-303)	GH3	GH3	N	3	CDS	beta-glucosidase	Firmicutes	Paenibacillus macerans	99	98	0
C195-cds13	GH3(82-294)	GH3	GH3	Y(1-32)	3	CDS	glycoside hydrolase	Firmicutes	Paenibacillus macerans	99	98	0
C41-cds35	GH3(92-317)	GH3	GH3	N	3	CDS	beta-glucosidase	Firmicutes	Paenibacillus macerans	95	95	0
C195-cds14	GH30(51-478)	GH30	GH30_3	Y(1-23)	3	CDS	beta-1,6-glucanase	Firmicutes	Paenibacillus macerans	99	96	1.7e-278
C83-cds12	GH30_1(35-446)	GH30	GH30_1	N	3	CDS	glycoside hydrolase	Firmicutes	Paenibacillus sp. oral taxon 786	91	83	4.3e-231
C508-cds1	GH30_2(36-444)	GH30	GH30_2	N	3	CDS	glycosyl hydrolase	Firmicutes	Paenibacillus macerans	99	99	9e-274
C30-cds17	GH30_8(32-378)	GH30	GH30_8	Y(1-31)	3	CDS	glucuronoxylanase	Firmicutes	Paenibacillus macerans	99	98	9.7e-260
C5-cds79	GH31(121-510)	GH31	GH31	N	3	CDS	glycoside hydrolase	Firmicutes	Paenibacillus macerans	100	100	0
C246-cds14	GH31(172-597)	GH31	GH31	N	3	CDS	DUF5110 domain-containing protein	Firmicutes	Bacillus coagulans	99	98	0
C30-cds10	GH31(234-701)	GH31	GH31	N	3	CDS	DUF5110 domain-containing protein	Firmicutes	Paenibacillus macerans	97	96	0
C291-cds16	GH31(236-682)	GH31	GH31	N	3	CDS	alpha-glucosidase	Firmicutes	Paenibacillus macerans	100	99	0
C51-cds6	GH31(237-667)	GH31	GH31	N	3	CDS	alpha-xylosidase	Firmicutes	Paenibacillus macerans	99	99	0
C52-cds21	GH32(12-315)	GH32	GH32	N	3	CDS	sucrose-6-phosphate hydrolase	Firmicutes	Paenibacillus macerans	98	97	4.2e-274
C92-cds36	GH32(14-329)	GH32	GH32	N	3	CDS	glycoside hydrolase	Firmicutes	Paenibacillus macerans	100	100	1.2e-290
C14-cds78	GH32(37-338)	GH32	GH32	N	3	CDS	sucrose-6-phosphate hydrolase	Firmicutes	Paenibacillus macerans	99	98	9.8e-298
C47-cds12	GH32(6-291)	GH32	GH32	N	3	CDS	glycoside hydrolase	Firmicutes	Paenibacillus macerans	99	98	2.1e-300
C215-cds6	GH35(22-325)	GH35	GH35	N	3	CDS	hypothetical protein BK140_00515	Firmicutes	Paenibacillus macerans	96	95	0
C412-cds9	GH36(11-709)	GH36	GH36	N	3	CDS	alpha-galactosidase	Firmicutes	Bacillus coagulans	100	100	0
C13-cds147	GH36(11-711)	GH36	GH36	N	3	CDS	alpha-galactosidase	Firmicutes	Paenibacillus macerans	99	99	0
C321-cds17	GH36(12-710)	GH36	GH36	N	3	CDS	alpha-galactosidase	Firmicutes	Paenibacillus macerans	99	98	0
C39-cds25	GH36(5-603)	GH36	GH36	N	3	CDS	alpha-galactosidase	Firmicutes	Paenibacillus macerans	99	99	0
C76-cds41	GH38(233-486)	GH38	GH38	N	3	CDS	alpha-mannosidase	Firmicutes	Paenibacillus macerans	95	95	0
C145-cds38	GH38(238-492)	GH38	GH38	N	3	CDS	hypothetical protein DJ90_759	Firmicutes	Paenibacillus macerans	95	94	0
C115-cds12	GH38(240-505)	GH38	GH38	N	3	CDS	alpha-mannosidase	Firmicutes	Paenibacillus macerans	100	100	0
C76-cds44	GH38(7-272)	GH38	GH38	N	3	CDS	alpha-mannosidase	Firmicutes	Paenibacillus macerans	96	96	0
C83-cds23	GH4(3-179)	GH4	GH4	N	3	CDS	alpha-glucosidase/alpha-galactosidase	Firmicutes	Paenibacillus macerans	99	98	4.7e-251
C182-cds30	GH4(4-185)	GH4	GH4	N	3	CDS	alpha-glucosidase/alpha-galactosidase	Firmicutes	Paenibacillus macerans	98	97	5.2e-264
C50-cds63	GH4(5-185)	GH4	GH4	N	3	CDS	6-phospho-beta-glucosidase	Firmicutes	Bacillus anthracis	100	100	3e-253
C22-cds35	GH4(6-184)	GH4	GH4	N	3	CDS	6-phospho-beta-glucosidase	Firmicutes	Paenibacillus macerans	99	98	1.6e-251
C5-cds1	GH4(8-184)	GH4	GH4	N	3	CDS	6-phospho-beta-glucosidase	Firmicutes	Paenibacillus macerans	99	99	1e-253
C265-cds26	GH4(8-185)	GH4	GH4	N	3	CDS	6-phospho-alpha-glucosidase	Firmicutes	Bacillus coagulans	100	100	9.1e-266
C61-cds6	GH42(10-375)	GH42	GH42	N	3	CDS	beta-galactosidase	Firmicutes	Paenibacillus macerans	99	98	0
C39-cds75	GH42(13-370)	GH42	GH42	N	3	CDS	beta-galactosidase	Firmicutes	Paenibacillus macerans	100	100	0
C98-cds23	GH42(13-380)	GH42	GH42	N	3	CDS	beta-galactosidase	Firmicutes	Bacillus coagulans	99	99	0
C245-cds26	GH42(14-384)	GH42	GH42	N	3	CDS	beta-galactosidase	Firmicutes	Paenibacillus macerans	100	100	0
C278-cds13	GH42(23-394)	GH42	GH42	N	3	CDS	beta-galactosidase	Firmicutes	Paenibacillus macerans	98	97	0
C83-cds5	GH43(28-294)+CBM66(323-479)+CBM6(508-642)+CBM66(657-822)	GH43+CBM66	CBM6	Y(1-27)	3	CDS	glycoside hydrolase	Firmicutes	Paenibacillus macerans	100	99	0
C529-cds4	GH43(38-298)+CBM66(332-486)+CBM66(646-812)	GH43+CBM66	CBM66	Y(1-19)	3	CDS	hypothetical protein BK140_13855	Firmicutes	Paenibacillus macerans	98	96	0
C30-cds53	GH43(41-355)+CBM6(378-508)+CBM13(506-610)+CBM13(587-658)	GH43+CBM6	CBM22	Y(1-30)	3	CDS	arabinoxylan arabinofuranohydrolase	Firmicutes	Paenibacillus macerans	99	98	0
C30-cds51	GH43_10(1-246)	GH43+CBM22	GH43_10	N	3	CDS	glycosyl hydrolases 43 family protein	Firmicutes	Paenibacillus macerans	98	98	4.7e-273
C68-cds7	GH43_10(28-296)	GH43	GH43_10	N	3	CDS	glycosyl hydrolases 43 family protein	Firmicutes	Paenibacillus macerans	88	87	6.7e-310
C49-cds4	GH43_11(11-300)	GH43	GH43_11	N	3	CDS	glycoside hydrolase 43 family protein	Firmicutes	Paenibacillus macerans	98	96	0
C22-cds51	GH43_11(4-260)	GH43	GH43_11	N	3	CDS	besthit: glycoside hydrolase family 43 protein	Firmicutes	Paenibacillus macerans	96	93	1e-147
C49-cds47	GH43_12(3-282)	GH43	GH43_12	N	3	CDS	glycoside hydrolase 43 family protein	Firmicutes	Paenibacillus macerans	97	95	1.6e-292
C230-cds19	GH43_12(4-281)	GH43	GH43_12	N	3	CDS	glycoside hydrolase 43 family protein	Firmicutes	Paenibacillus macerans	99	99	0
C41-cds34	GH43_24(27-279)	GH43	GH43_24	N	3	CDS	hypothetical protein BK140_27065	Firmicutes	Paenibacillus macerans	99	98	6.4e-222
C215-cds10	GH43_24(95-406)	GH43	GH43_24	N	3	CDS	glycosyl hydrolases 43 family protein	Firmicutes	Paenibacillus macerans	98	97	0
C278-cds2	GH43_26(6-303)	GH43	GH43_26	N	3	CDS	alpha-N-arabinofuranosidase	Firmicutes	Paenibacillus macerans	100	99	2.1e-195
C51-cds15	GH43_26(7-309)	GH43	GH43_26	N	3	CDS	alpha-N-arabinofuranosidase	Firmicutes	Paenibacillus macerans	100	100	5.4e-196
C22-cds52	GH43_28(27-318)+CBM32(357-489)	GH43	GH43_28	N	3	CDS	1,4-beta-xylanase	Firmicutes	Paenibacillus riograndensis	92	82	0
C22-cds45	GH43_28(27-319)	GH43	GH43_28	N	3	CDS	1,4-beta-xylanase	Firmicutes	Paenibacillus sp. FSL H8-0548	88	78	1.8e-293
C30-cds9	GH43_35(7-309)	GH43	GH43_35	N	3	CDS	alpha-N-arabinofuranosidase	Firmicutes	Paenibacillus macerans	99	98	1.2e-295
C51-cds10	GH43_4(44-429)	GH43	GH43_4	Y(1-27)	3	CDS	arabinanase	Firmicutes	Paenibacillus macerans	99	98	0
C165-cds5	GH44(43-552)+CBM35(660-775)+GH26(792-1092)+CBM3(1208-1289)	GH26+GH44+CBM35	CBM35	Y(1-41)	3	CDS	beta-mannosidase	Firmicutes	Paenibacillus macerans	99	98	0
C15-cds128	GH48(64-522)+CBM3(872-952)	GH48	CBM3	Y(1-37)	3	CDS	exoglucanase-2	Firmicutes	Paenibacillus macerans	99	98	0
C58-cds33	GH5_1(46-360)+CBM3(489-556)	GH5	CBM3	Y(1-34)	3	CDS	glycoside hydrolase family 5	Firmicutes	Paenibacillus macerans	98	96	0
C58-cds51	GH5_4(68-351)+CBM46(379-465)	GH5+CBM46	CBM46	Y(1-30)	3	CDS	cellulase	Firmicutes	Paenibacillus macerans	97	97	0
C354-cds4	GH51(10-494)	GH51	GH51	N	3	CDS	alpha-N-arabinofuranosidase	Firmicutes	Paenibacillus macerans	98	98	4.1e-299
C160-cds7	GH51(192-671)	GH51	GH51	N	3	CDS	alpha-L-arabinofuranosidase	Firmicutes	Paenibacillus macerans	98	98	0
C51-cds19	GH51(7-506)	GH51	GH51	N	3	CDS	alpha-N-arabinofuranosidase	Firmicutes	Paenibacillus macerans	99	98	1.7e-300
C230-cds17	GH52(20-446)	GH52	GH52	N	3	CDS	beta-xylosidase	Firmicutes	Paenibacillus macerans	99	98	0
C5-cds184	GH6(61-407)+CBM3(751-817)	GH6	CBM3	Y(1-32)	3	CDS	hypothetical protein BK140_06900	Firmicutes	Paenibacillus macerans	99	99	0
C58-cds35	GH6(62-412)+CBM3(666-745)	GH6	CBM3	Y(1-34)	3	CDS	exoglucanase	Firmicutes	Paenibacillus macerans	98	98	0
C154-cds8	GH65(318-694)	GH65	GH65	N	3	CDS	glycoside hydrolase family 65 protein	Firmicutes	Bacillus coagulans	99	99	0
C191-cds7	GH65(319-709)	GH65	GH65	N	3	CDS	family 65 glycosyl hydrolase	Firmicutes	Paenibacillus macerans	100	100	0
C275-cds15	GH65(320-695)	GH65	GH65	N	3	CDS	glycoside hydrolase	Firmicutes	Paenibacillus macerans	98	96	0
C53-cds18	GH65(322-690)	GH65	GH65	N	3	CDS	maltose phosphorylase	Firmicutes	Bacillus coagulans	99	99	0
C294-cds2	GH65(322-696)	GH65	GH65	N	3	CDS	family 65 glycosyl hydrolase	Firmicutes	Paenibacillus macerans	99	99	0
C79-cds47	GH65(322-700)	GH65	GH65	N	3	CDS	maltose phosphorylase	Firmicutes	Paenibacillus macerans	99	99	0
C275-cds14	GH65(431-826)	GH65	GH65	N	3	CDS	glycoside hydrolase family 65 protein	Firmicutes	Paenibacillus macerans	88	87	0
C31-cds28	GH67(11-687)	GH67	GH67	N	3	CDS	alpha-glucuronidase	Firmicutes	Paenibacillus macerans	93	89	0
C30-cds63	GH67(12-687)	GH67	GH67	N	3	CDS	alpha-glucuronidase	Firmicutes	Paenibacillus macerans	99	98	0
C727-cds2	GH73(896-1030)	GH73	GH73	Y(1-21)	3	CDS	mannosyl-glycoprotein endo-beta-N-acetylglucosamidase	Firmicutes	Bacillus coagulans	99	99	0
C83-cds14	GH74(99-216)+GH74(246-336)+GH74(591-717)+CBM3(903-982)	GH74	CBM3	Y(1-35)	3	CDS	xyloglucanase	Firmicutes	Paenibacillus macerans	95	92	0
C294-cds4	GH78(343-673)	GH0	GH0	N	3	CDS	amylo-alpha-1,6-glucosidase	Firmicutes	Paenibacillus macerans	98	98	0
C14-cds101	GH78(61-513)	GH78	GH78	N	3	CDS	sugar hydrolase	Firmicutes	Paenibacillus macerans	95	92	1.7e-287
C30-cds25	GH8(57-372)	GH8	GH8	N	3	CDS	xylanase	Firmicutes	Paenibacillus macerans	99	98	3.1e-230
C229-cds9	GH8(74-417)+CBM32(445-562)	GH8	CBM32	Y(1-42)	3	CDS	hypothetical protein	Firmicutes	Paenibacillus macerans	100	100	0
C415-cds8	GH85(113-476)	GH85	GH85	Y(1-34)	3	CDS	hypothetical protein BK140_20465	Firmicutes	Paenibacillus macerans	99	98	0
C51-cds47	GH87(181-1117)	GH87	CBM32	Y(1-30)	3	CDS	glycosyl hydrolase	Firmicutes	Paenibacillus macerans	99	98	0
C121-cds44	GH88(50-375)	GH88	GH88	N	3	CDS	unsaturated glucuronyl hydrolase	Firmicutes	Paenibacillus macerans	100	100	7.9e-234
C59-cds2	GH88(56-375)	GH88	GH88	N	3	CDS	glycosyl Hydrolase Family 88 family protein	Firmicutes	Paenibacillus macerans	98	97	3.5e-226
C218-cds21	GH9(100-543)	GH9	GH9	N	3	CDS	glycosyl hydrolase 9 family protein	Firmicutes	Paenibacillus macerans	98	97	0
C15-cds129	GH9(40-474)+CBM3(501-586)+CBM3(766-847)	GH9	CBM3	Y(1-35)	3	CDS	endoglucanase	Firmicutes	Paenibacillus macerans	98	98	0
C58-cds34	GH9(48-528)+CBM3(556-646)+CBM3(821-902)	GH9+CBM3	CBM3	Y(1-42)	3	CDS	endoglucanase 1	Firmicutes	Paenibacillus macerans	99	99	0
C159-cds17	GH94(119-877)	GH94	GH94	N	3	CDS	cellobiose phosphorylase	Firmicutes	Paenibacillus macerans	99	98	0
C13-cds139	GH94(2-810)	GH94	GH94	N	3	CDS	glycosyl transferase	Firmicutes	Paenibacillus macerans	99	99	0
C5-cds268	GH94(46-786)	GH94	GH94	N	3	CDS	NdvB protein	Firmicutes	Paenibacillus macerans	99	99	0
C14-cds143	GH94(65-1083)	GH94	GH94	N	3	CDS	cellobiose phosphorylase	Firmicutes	Paenibacillus macerans	99	99	0
C51-cds1	GH95(10-335)+GH95(387-829)	GH95	GH95	N	3	CDS	alpha-amylase	Firmicutes	Paenibacillus macerans	91	89	0
C161-cds4	GT1(151-393)	GT1	GT1	N	3	CDS	glycosyl transferase	Firmicutes	Bacillus thuringiensis	100	100	5e-231
C19-cds102	GT1(17-391)	GT1	GT1	N	3	CDS	glycosyl transferase family 1	Firmicutes	Paenibacillus macerans	99	99	4.4e-227
C59-cds42	GT1(198-392)	GT1	GT1	N	3	CDS	glycosyl transferase	Firmicutes	Paenibacillus macerans	100	100	1.3e-226
C427-cds11	GT1(28-389)	GT1	GT1	N	3	CDS	alpha/beta hydrolase	Firmicutes	Paenibacillus macerans	100	100	5.9e-196
C94-cds29	GT2_Glyco_tranf_2_3(42-266)	GT2	GT2	N	3	CDS	glycosyl transferase family 2	Firmicutes	Paenibacillus macerans	100	99	1.8e-239
C5-cds143	GT2_Glyco_tranf_2_3(51-281)	GT2	GT2	N	3	CDS	glycosyl transferase	Firmicutes	Paenibacillus macerans	99	99	8.6e-245
C85-cds15	GT2_Glycos_transf_2(10-148)	GT2	GT2	N	3	CDS	glycosyltransferase family 2 protein	Firmicutes	Bacillus cereus	100	100	6.6e-214
C499-cds6	GT2_Glycos_transf_2(1-136)	GT2	GT2	N	3	CDS	glycosyl transferase	Firmicutes	Aneurinibacillus migulanus	100	99	1.3e-209
C95-cds30	GT2_Glycos_transf_2(15-121)	GT2	GT2	N	3	CDS	glycosyl transferase	Firmicutes	Bacillus wiedmannii	99	98	2.4e-294
C67-cds22	GT2_Glycos_transf_2(22-184)	GT2	GT2	N	3	CDS	glycosyl transferase	Firmicutes	Desulfitobacterium dichloroeliminans LMG P-21439	79	65	5.8e-139
C120-cds17	GT2_Glycos_transf_2(24-184)	GT2	GT2	N	3	CDS	Glycosyltransferase involved in cell wall biogenesis	Firmicutes	Bacillus thuringiensis serovar huazhongensis BGSC 4BD1	100	99	8.2e-139
C137-cds32	GT2_Glycos_transf_2(266-383)	GT2	GT2	N	3	CDS	glycosyl transferase	Firmicutes	Bacillus thuringiensis	98	97	1.3e-276
C414-cds6	GT2_Glycos_transf_2(27-158)+GT2_Glycos_transf_2(333-478)	GT2	GT2	N	3	CDS	methyltransferase domain-containing protein	Firmicutes	Bacillus thuringiensis	100	100	0
C190-cds1	GT2_Glycos_transf_2(3-156)	GT2	GT2	N	3	CDS	glycosyl transferase family 2	Firmicutes	Paenibacillus macerans	99	97	1e-184
C85-cds11	GT2_Glycos_transf_2(32-152)	GT2	GT2	N	3	CDS	glycosyltransferase	Firmicutes	Bacillus thuringiensis str. Al Hakam	99	99	3.9e-189
C67-cds14	GT2_Glycos_transf_2(4-188)	GT2	GT2	N	3	CDS	glycosyltransferase family 2 protein	Firmicutes	Paenibacillus macerans	100	100	3.9e-175
C36-cds19	GT2_Glycos_transf_2(5-108)	GT2	GT2	N	3	CDS	glycosyl transferase	Firmicutes	Paenibacillus macerans	99	98	2.8e-190
C20-cds25	GT2_Glycos_transf_2(5-157)	GT2	GT2	N	3	CDS	hypothetical protein	Firmicutes	Bacillus coagulans	100	100	2.2e-173
C26-cds12	GT2_Glycos_transf_2(55-192)+GT2_Glyco_tranf_2_3(136-321)	GT2	GT2	N	3	CDS	glycosyl transferase 2 family protein	Firmicutes	Paenibacillus macerans	100	100	1.7e-270
C137-cds30	GT2_Glycos_transf_2(568-671)	GT2	GT2	N	3	CDS	glycosyl transferase, group 2 family protein	Firmicutes	Bacillus thuringiensis serovar finitimus YBT-020	99	99	0
C95-cds33	GT2_Glycos_transf_2(6-118)+GT2_Glycos_transf_2(274-393)	GT2	GT2	N	3	CDS	glycosyl transferase, group 2 family protein	Firmicutes	Bacillus thuringiensis serovar finitimus YBT-020	99	98	9.4e-291
C34-cds79	GT2_Glycos_transf_2(62-212)	GT2	GT2	N	3	CDS	glycosyltransferase family 2 protein	Firmicutes	Bacillus thuringiensis	99	99	0
C264-cds4	GT2_Glycos_transf_2(7-135)	GT2	GT2	N	3	CDS	glycosyltransferase family 2 protein	Firmicutes	Bacillus coagulans	100	100	1.5e-202
C20-cds12	GT2_Glycos_transf_2(7-167)	GT2+GT4	GT2	N	3	CDS	CDP-glycerol:glycerophosphate glycerophosphotransferase	Firmicutes	Bacillus coagulans	99	99	0
C35-cds14	GT2_Glycos_transf_2(7-177)	GT2	GT2	N	3	CDS	glycosyltransferase	Firmicutes	Bacillus coagulans	100	100	5e-184
C31-cds36	GT2_Glycos_transf_2(81-249)	GT2	GT2	Y(1-55)	3	CDS	hypothetical protein BK140_14525	Firmicutes	Paenibacillus macerans	99	99	0
C213-cds15	GT2_Glycos_transf_2(8-177)	GT2	GT2	N	3	CDS	glycosyltransferase	Firmicutes	Bacillus coagulans	100	100	2e-185
C135-cds17	GT2_Glycos_transf_2(9-122)	GT2	GT2	N	3	CDS	tetratricopeptide repeat protein	Firmicutes	Aneurinibacillus migulanus	100	99	3.2e-294
C20-cds14	GT2_Glycos_transf_2(9-178)	GT2	GT2	N	3	CDS	glycosyltransferase	Firmicutes	Bacillus coagulans	100	100	1e-181
C571-cds4	GT26(62-230)	GT26	GT26	N	3	CDS	acetylglucosaminyldiphospho-UDP acetyl-beta-D-mannosaminyltransferase	Firmicutes	Bacillus thuringiensis	98	96	9.6e-132
C319-cds18	GT26(86-255)	GT26	GT26	N	3	CDS	Glycosyltransferase, WecB/TagA/CpsF family	Firmicutes	Aneurinibacillus migulanus	100	99	1.2e-156
C38-cds87	GT28(177-326)	GT28	GT28	N	3	CDS	galactosyldiacylglycerol synthase	Firmicutes	Bacillus coagulans	100	100	1.4e-211
C25-cds114	GT28(188-333)	GT28	GT28	N	3	CDS	MULTISPECIES: undecaprenyldiphospho-muramoylpentapeptide beta-N- acetylglucosaminyltransferase	Firmicutes	Bacillus cereus group	100	100	3.4e-199
C98-cds30	GT28(188-350)	GT28	GT28	N	3	CDS	undecaprenyldiphospho-muramoylpentapeptide beta-N-acetylglucosaminyltransferase	Firmicutes	Bacillus coagulans	100	100	3.6e-204
C132-cds40	GT28(189-352)	GT28	GT28	N	3	CDS	undecaprenyldiphospho-muramoylpentapeptide beta-N-acetylglucosaminyltransferase	Firmicutes	Aneurinibacillus migulanus	100	100	1.2e-202
C32-cds96	GT28(190-353)	GT28	GT28	N	3	CDS	undecaprenyldiphospho-muramoylpentapeptide beta-N-acetylglucosaminyltransferase	Firmicutes	Paenibacillus macerans	100	100	1.8e-203
C447-cds2	GT28(203-351)	GT28	GT28	N	3	CDS	hypothetical protein	Firmicutes	Aneurinibacillus migulanus	99	99	3.9e-214
C566-cds10	GT28(204-351)	GT28	GT28	N	3	CDS	galactosyldiacylglycerol synthase	Firmicutes	Aneurinibacillus migulanus	100	100	5.3e-233
C1351-cds2	GT28(204-353)	GT28	GT28	N	3	CDS	galactosyldiacylglycerol synthase	Firmicutes	Aneurinibacillus migulanus	99	98	2.8e-212
C344-cds7	GT28(205-357)	GT28	GT28	N	3	CDS	diacylglycerol glucosyltransferase	Firmicutes	Paenibacillus macerans	99	99	1.8e-222
C94-cds31	GT28(206-351)	GT28	GT28	N	3	CDS	UDP-N-acetylglucosamine--LPS N-acetylglucosamine transferase	Firmicutes	Paenibacillus macerans	100	99	1.9e-219
C66-cds36	GT28(208-369)	GT28	GT28	N	3	CDS	undecaprenyldiphospho-muramoylpentapeptide beta-N-acetylglucosaminyltransferase	Firmicutes	Bacillus cereus H3081.97	100	100	3.4e-213
C36-cds60	GT28(211-339)	GT28	GT28	N	3	CDS	UDP-N-acetylglucosamine--LPS N-acetylglucosamine transferase	Firmicutes	Paenibacillus macerans	100	100	7.2e-230
C38-cds82	GT28(211-363)	GT28	GT28	N	3	CDS	1,2-diacylglycerol 3-glucosyltransferase	Firmicutes	Bacillus coagulans	100	100	7.1e-244
C58-cds9	GT35(164-486)	GT35	GT35	N	3	CDS	alpha-glucan phosphorylase	Firmicutes	Paenibacillus macerans	99	98	0
C40-cds8	GT35(93-795)	GT35	GT35	N	3	CDS	glycogen/starch/alpha-glucan phosphorylase	Firmicutes	Bacillus thuringiensis	99	99	0
C226-cds3	GT35(93-796)	GT35	GT35	N	3	CDS	glycogen/starch/alpha-glucan phosphorylase	Firmicutes	Bacillus coagulans	98	98	0
C20-cds11	GT4(1035-1166)	GT2+GT4	GT4	N	3	CDS	CDP-glycerol--glycerophosphate glycerophosphotransferase	Firmicutes	Bacillus coagulans	99	99	0
C812-cds4	GT4(172-331)	GT4	GT4	N	3	CDS	group 1 glycosyl transferase	Firmicutes	Aneurinibacillus migulanus	100	99	4e-211
C229-cds17	GT4(176-330)	GT4	GT4	N	3	CDS	glycosyltransferase family 1 protein	Firmicutes	Paenibacillus macerans	99	98	1.1e-197
C692-cds1	GT4(187-335)+GT2_Glycos_transf_2(370-490)	GT2+GT4	GT2	N	3	CDS	glycosyl transferase	Firmicutes	Bacillus cereus	99	99	0
C86-cds11	GT4(192-340)	GT4	GT4	N	3	CDS	N-acetyl-alpha-D-glucosaminyl L-malate synthase BshA	Firmicutes	Aneurinibacillus migulanus	99	99	1.2e-213
C62-cds82	GT4(192-343)	GT4	GT4	N	3	CDS	MULTISPECIES: glycosyltransferase family 1 protein	Firmicutes	Bacillus cereus group	98	97	6e-218
C30-cds76	GT4(194-333)	GT4	GT4	N	3	CDS	glycosyl transferase	Firmicutes	Paenibacillus macerans	99	99	1.9e-219
C12-cds166	GT4(195-344)	GT4	GT4	N	3	CDS	N-acetyl-alpha-D-glucosaminyl L-malate synthase BshA	Firmicutes	Bacillus coagulans	100	100	2.1e-221
C120-cds11	GT4(196-338)	GT4	GT4	N	3	CDS	Glycosyltransferase	Firmicutes	Bacillus cereus m1293	99	99	1.9e-216
C115-cds37	GT4(196-345)	GT4	GT4	N	3	CDS	N-acetyl-alpha-D-glucosaminyl L-malate synthase BshA	Firmicutes	Paenibacillus macerans	100	100	7.2e-219
C171-cds12	GT4(196-346)	GT4	GT4	N	3	CDS	hypothetical protein BK140_17560	Firmicutes	Paenibacillus macerans	100	100	1.5e-230
C120-cds44	GT4(279-437)	GT4	GT4	N	3	CDS	DUF3492 domain-containing protein	Firmicutes	Bacillus thuringiensis	100	99	2.1e-276
C100-cds6	GT5(2-471)	GT5	GT5	N	3	CDS	glycogen synthase GlgA	Firmicutes	Bacillus coagulans	100	100	4.6e-284
C37-cds75	GT5(2-472)	GT5	GT5	N	3	CDS	starch synthase	Firmicutes	Paenibacillus macerans	99	99	7.9e-284
C418-cds16	GT51(1-65)	GT51	GT51	N	3	CDS	besthit: carboxypeptidase	Firmicutes	Aneurinibacillus migulanus	100	100	3.8e-289
C200-cds12	GT51(62-238)	GT51	GT51	N	3	CDS	penicillin-binding protein	Firmicutes	Bacillus coagulans	100	100	0
C71-cds49	GT51(65-242)	GT51	GT51	N	3	CDS	carboxypeptidase	Firmicutes	Paenibacillus macerans	98	98	0
C88-cds35	GT51(67-241)	GT51	GT51	N	3	CDS	peptidase	Firmicutes	Bacillus thuringiensis	100	100	0
C82-cds30	GT51(68-242)	GT51	GT51	N	3	CDS	YwhE (Penicillin-binding protein, Glycosyl Transferase Family 51)	Firmicutes	Bacillus cereus BDRD-ST26	99	98	0
C320-cds13	GT51(70-244)	GT51	GT51	N	3	CDS	hypothetical protein	Firmicutes	Aneurinibacillus migulanus	100	100	0
C123-cds2	GT51(77-252)	GT51	GT51	N	3	CDS	penicillin-binding protein	Firmicutes	Bacillus coagulans	100	100	0
C267-cds10	GT51(84-260)	GT51	GT51	N	3	CDS	penicillin-binding protein	Firmicutes	Bacillus thuringiensis	100	100	0
C702-cds1	GT51(84-260)	GT51	GT51	N	3	CDS	penicillin-binding protein	Firmicutes	Bacillus thuringiensis	100	100	0
C117-cds8	GT51(84-260)	GT51	GT51	N	3	CDS	penicillin-binding protein	Firmicutes	Paenibacillus macerans	98	97	0
C250-cds8	GT51(84-265)	GT51	GT51	N	3	CDS	Penicillin-binding protein, 1A family	Firmicutes	Aneurinibacillus migulanus	100	100	0
C12-cds178	GT51(86-261)	GT51	GT51	N	3	CDS	penicillin-binding protein	Firmicutes	Bacillus coagulans	100	100	0
C65-cds40	GT51(90-280)	GT51	GT51	N	3	CDS	carboxypeptidase	Firmicutes	Paenibacillus macerans	99	98	0
C166-cds22	GT51(92-266)	GT51	GT51	N	3	CDS	penicillin-binding protein 1	Firmicutes	Bacillus cereus ATCC 10987	98	97	0
C28-cds26	GT8(12-241)	GT8	GT8	N	3	CDS	hypothetical protein BK140_05355	Firmicutes	Paenibacillus macerans	99	99	1.1e-170
C11-cds77	GT8(2-248)	GT8	GT8	N	3	CDS	glycosyltransferase family 8 protein	Firmicutes	Bacillus coagulans	100	100	1.2e-153
C165-cds22	PL1(236-403)+CBM77(632-733)	PL1+CBM77	CBM77	Y(1-34)	3	CDS	pectate lyase	Firmicutes	Paenibacillus macerans	97	96	0
C354-cds6	PL10(68-320)	PL10	PL10_1	Y(1-35)	3	CDS	pectate lyase	Firmicutes	Paenibacillus macerans	99	99	1.3e-176
C47-cds4	PL11_1(38-619)	CE12+PL11	PL11_1	Y(1-35)	3	CDS	rhamnogalacturonan lyase yesW	Firmicutes	Paenibacillus macerans	98	97	0
C39-cds44	PL9(63-444)	PL9	PL9_1	Y(1-37)	3	CDS	right handed beta helix region family protein	Firmicutes	Paenibacillus macerans	95	94	9e-245
C5-cds250	PL9_2(32-410)	PL9	PL9_2	Y(1-34)	3	CDS	hypothetical protein	Firmicutes	Paenibacillus macerans	100	100	5e-276
C1-cds593	AA3(15-498)	AA3	N	N	2	CDS	FAD-dependent oxidoreductase	Actinobacteria	Microbacterium sp. LCT-H2	97	95	5.7e-277
C859-cds5	AA3(2-489)	AA3+AA8	N	N	2	CDS	oxidoreductase	Actinobacteria	Leifsonia sp. 71-9	87	80	2.2e-233
C2013-cds2	AA3(4-536)	AA3+AA8	N	N	2	CDS	MULTISPECIES: FAD-binding protein	Actinobacteria	Corynebacteriales	100	100	9.7e-310
C6188-cds1	AA3_2(1-242)	AA3	N	N	2	CDS	besthit: MULTISPECIES: choline dehydrogenase	Actinobacteria	Nocardia	100	100	1.3e-141
C2-cds75	AA7(31-433)	AA7	N	N	2	CDS	FAD-binding oxidoreductase	Actinobacteria	Microbacterium sp. LCT-H2	100	100	4.7e-235
C3381-cds1	CBM13(174-304)	N	CBM13	N	2	CDS	besthit: Ricin-type beta-trefoil lectin domain-like	Actinobacteria	Nakamurella panacisegetis	78	71	4.9e-148
C8-cds79	CBM44(1286-1342)	GH18	N	Y(1-38)	2	CDS	hypothetical protein BK819_02445	Actinobacteria	Microbacterium sp. LCT-H2	99	99	0
C6641-cds1	CBM48(19-107)	N	CBM48	N	2	CDS	besthit: glycogen debranching enzyme GlgX	Actinobacteria	Nocardia nova	100	100	3e-129
C4021-cds2	CE1(18-193)	CE1	N	N	2	CDS	MULTISPECIES: hypothetical protein	Actinobacteria	Corynebacteriales	100	99	1.1e-171
C12156-cds1	CE1(3-94)	CE1	N	N	2	CDS	besthit: esterase family protein	Actinobacteria	Nocardia sp. NRRL WC-3656	99	99	7.2e-51
C1792-cds1	CE1(4-161)	CE1	N	N	2	CDS	besthit: esterase family protein	Actinobacteria	Nocardia elegans	100	100	9.5e-99
C6779-cds1	CE1(45-205)	N	CE1	Y(1-22)	2	CDS	besthit: MULTISPECIES: esterase family protein	Actinobacteria	Nocardia	99	99	3.1e-115
C4971-cds2	CE1(53-145)	CE1	N	Y(1-24)	2	CDS	besthit: esterase	Actinobacteria	Nocardia nova	99	99	3.1e-74
C3656-cds1	CE1(69-230)	CE1	N	Y(1-27)	2	CDS	besthit: MULTISPECIES: esterase family protein	Actinobacteria	Corynebacteriales	100	100	6.6e-114
C2248-cds3	CE14(12-115)	CE14	N	N	2	CDS	PIG-L family deacetylase	Actinobacteria	Nocardia nova	100	100	1.1e-132
C12852-cds1	CE14(7-81)	CE14	N	N	2	CDS	besthit: GlcNAc-PI de-N-acetylase	Actinobacteria	Nocardia africana	100	100	6.3e-40
C4690-cds2	CE4(45-161)	CE4	N	N	2	CDS	polysaccharide deacetylase family protein	Actinobacteria	Nocardia nova	100	100	8.4e-136
C2773-cds1	CE5(97-267)	N	CE5	N	2	CDS	cutinase family protein	Actinobacteria	Nocardia nova	100	100	3.2e-268
C668-cds4	GH1(31-375)	N	GH1	N	2	CDS	MULTISPECIES: beta-glucosidase	Actinobacteria	Leifsonia	94	90	5.6e-225
C3152-cds1	GH106(3-465)	N	GH0	N	2	CDS	besthit: hypothetical protein	Actinobacteria	Leifsonia sp. Leaf336	90	85	6e-261
C523-cds2	GH109(5-111)	N	GH109	N	2	CDS	gfo/Idh/MocA family oxidoreductase	Actinobacteria	Cryobacterium luteum	85	76	5.9e-151
C484-cds3	GH13_16(33-383)	N	GH13_16	N	2	CDS	maltose alpha-D-glucosyltransferase/ alpha-amylase	Actinobacteria	Leifsonia sp. CL154	91	82	2.6e-256
C5475-cds1	GH13_26(1-208)	N	GH13_26	N	2	CDS	besthit: malto-oligosyltrehalose synthase	Actinobacteria	Nocardia sp. NRRL WC-3656	100	100	4.9e-164
C8605-cds1	GH13_30(1-144)	GH13	N	N	2	CDS	besthit: alpha-amylase	Actinobacteria	Nocardia sp. 852002-20019_SCH5090214	100	100	2.4e-82
C7181-cds1	GH13_30(2-190)	GH13	N	N	2	CDS	besthit: DUF3459 domain-containing protein	Actinobacteria	Nocardia nova	100	100	5.7e-108
C1547-cds4	GH13_33(149-471)	N	GH13_33	N	2	CDS	besthit: maltose alpha-D-glucosyltransferase	Actinobacteria	Leifsonia sp. 21MFCrub1.1	97	95	2.5e-299
C463-cds2	GH130(74-220)	N	GH130	N	2	CDS	MULTISPECIES: hypothetical protein	Actinobacteria	Leifsonia	91	84	7.9e-177
C3-cds413	GH141(34-336)	N	GH0	Y(1-20)	2	CDS	phage tail protein	Actinobacteria	Microbacterium sp. LEMMJ01	99	99	0
C3-cds409	GH145(52-289)	N	GH145	Y(1-29)	2	CDS	hypothetical protein	Actinobacteria	Microbacterium sp. LCT-H2	98	98	0
C8406-cds1	GH15(1-149)	GH15	N	N	2	CDS	besthit: glycoside hydrolase family 15 protein	Actinobacteria	Nocardia sp. NRRL WC-3656	100	100	3.1e-77
C7665-cds1	GH15(3-171)	GH15	N	N	2	CDS	besthit: glycoside hydrolase family 15 protein	Actinobacteria	Nocardia nova	100	100	1.8e-97
C4654-cds1	GH15(5-155)	GH15	N	N	2	CDS	besthit: trehalose-phosphatase	Actinobacteria	Nocardia sp. NRRL WC-3656	100	100	1.6e-90
C3780-cds1	GH19(121-264)	GH19	N	Y(1-46)	2	CDS	hypothetical protein	Actinobacteria	Nocardia sp. NRRL WC-3656	100	100	1.9e-101
C1140-cds1	GH2(57-686)	N	GH2	N	2	CDS	MULTISPECIES: hypothetical protein	Actinobacteria	Leifsonia	84	79	0
C5730-cds1	GH23(102-236)	GH23	N	N	2	CDS	besthit: hypothetical protein	Actinobacteria	Nocardia nova	100	100	1.4e-141
C4950-cds1	GH3(228-323)	GH3	N	N	2	CDS	besthit: hypothetical protein BIU98_09065	Actinobacteria	Curtobacterium sp. MMLR14_010	69	56	1.5e-92
C9841-cds1	GH3(9-104)	GH3	N	N	2	CDS	besthit: beta-glucosidase	Actinobacteria	Nocardia nova	99	99	7.4e-58
C4640-cds1	GH32(34-219)	N	GH0	N	2	CDS	glycosyl hydrolase family 32	Actinobacteria	Nocardia nova	100	99	2.8e-172
C1413-cds1	GH36(145-373)	N	GH36	N	2	CDS	alpha-galactosidase	Actinobacteria	Leifsonia sp. 109	94	90	2.9e-254
C910-cds8	GH43_3(57-369)	N	GH43_3	Y(1-32)	2	CDS	Beta-xylosidase	Actinobacteria	Leifsonia sp. 197AMF	86	81	4.7e-298
C279-cds17	GH63(188-537)	N	GH63	N	2	CDS	hypothetical protein	Actinobacteria	Leifsonia aquatica	85	79	8.8e-255
C6892-cds2	GT1(1-167)	GT1	N	N	2	CDS	besthit: glycosyltransferase	Actinobacteria	Nocardia elegans	100	100	6.3e-87
C1304-cds1	GT1(37-392)	N	GT1	N	2	CDS	glycosyltransferase	Actinobacteria	Microlunatus phosphovorus	75	62	6.8e-124
C665-cds6	GT2_Glyco_tranf_2_3(10-244)	GT2	N	N	2	CDS	besthit: hypothetical protein B5766_04770	Actinobacteria	Microbacteriaceae bacterium EaCA-K	66	55	1.1e-81
C4-cds222	GT2_Glyco_tranf_2_3(45-295)	N	GT2	N	2	CDS	multidrug transporter	Actinobacteria	Microbacterium sp. LCT-H2	99	99	3.3e-263
C2157-cds3	GT2_Glyco_tranf_2_3(46-272)	N	GT2	N	2	CDS	besthit: multidrug transporter	Actinobacteria	Microbacterium paraoxydans	80	71	2e-106
C2280-cds2	GT2_Glyco_tranf_2_3(52-279)	N	GT2	N	2	CDS	hypothetical protein	Actinobacteria	Leifsonia sp. 109	99	97	7.2e-233
C1223-cds2	GT2_Glyco_tranf_2_3(53-286)	N	GT2	Y(1-31)	2	CDS	glycosyltransferase family 2 protein	Actinobacteria	Leifsonia xyli	98	93	2.7e-266
C1-cds703	GT2_Glyco_tranf_2_3(53-286)	N	GT2	N	2	CDS	glycosyltransferase family 2 protein	Actinobacteria	Microbacterium sp. LCT-H2	100	100	2e-274
C1044-cds2	GT2_Glyco_tranf_2_3(61-293)	N	GT2	N	2	CDS	hypothetical protein	Actinobacteria	Leifsonia sp. 109	78	66	5.2e-165
C877-cds2	GT2_Glyco_trans_2_3(388-609)	N	GT2	N	2	CDS	Glycosyl transferase family group 2	Actinobacteria	Leifsonia sp. 21MFCrub1.1	94	91	0
C2496-cds2	GT2_Glycos_transf_2(13-152)	N	GT2	N	2	CDS	mannosyltransferase	Actinobacteria	Nocardia sp. 852002-51101_SCH5132738	99	99	2.5e-194
C665-cds4	GT2_Glycos_transf_2(13-182)	GT2	N	N	2	CDS	polyprenol monophosphomannose synthase	Actinobacteria	Streptomyces vietnamensis	76	62	4.9e-78
C2-cds13	GT2_Glycos_transf_2(14-137)	N	GT2	N	2	CDS	glycosyltransferase family 2 protein	Actinobacteria	Microbacterium sp. LCT-H2	98	97	1.6e-148
C1-cds297	GT2_Glycos_transf_2(15-182)	N	GT2	N	2	CDS	glycosyl transferase	Actinobacteria	Microbacterium sp. LCT-H2	100	100	1.2e-187
C4-cds151	GT2_Glycos_transf_2(17-134)	N	GT2	N	2	CDS	glycosyltransferase family 2 protein	Actinobacteria	Microbacterium sp. LCT-H2	98	98	3.6e-301
C1-cds406	GT2_Glycos_transf_2(19-125)	N	GT2	N	2	CDS	glycosyltransferase family 2 protein	Actinobacteria	Microbacterium sp. LCT-H2	100	99	3e-162
C2820-cds2	GT2_Glycos_transf_2(24-190)	GT2	N	N	2	CDS	besthit: sugar translocase	Actinobacteria	Nocardia sp. NRRL WC-3656	100	100	1.3e-107
C1447-cds2	GT2_Glycos_transf_2(6-159)	N	GT2	N	2	CDS	MULTISPECIES: glycosyltransferase family 2 protein	Actinobacteria	Microbacteriaceae	92	86	1.9e-122
C2-cds453	GT2_Glycos_transf_2(7-134)	N	GT2	N	2	CDS	glycosyltransferase family 2 protein	Actinobacteria	Microbacterium sp. LCT-H2	99	98	7e-183
C9455-cds1	GT4(1-88)	GT4	N	N	2	CDS	besthit: MULTISPECIES: glycosyltransferase family 1 protein	Actinobacteria	Corynebacteriales	100	100	1.1e-59
C8-cds84	GT4(203-342)	N	GT4	N	2	CDS	glycosyl transferase	Actinobacteria	Microbacterium sp. LCT-H2	100	100	1.1e-208
C920-cds2	GT4(247-383)	N	GT4	N	2	CDS	hypothetical protein A5789_24690	Actinobacteria	Nocardia sp. 852002-51101_SCH5132738	100	99	0
C1-cds691	GT4(281-423)	N	GT4	N	2	CDS	glycosyltransferase	Actinobacteria	Microbacterium sp. LCT-H2	99	99	2.2e-262
C7700-cds1	GT4(47-170)	GT4	N	N	2	CDS	besthit: glycosyltransferase family 1 protein	Actinobacteria	Nocardia nova	100	99	5.9e-88
C3564-cds2	GT4(7-146)	GT4	N	N	2	CDS	besthit: glycosyltransferase family 1 protein	Actinobacteria	Leifsonia xyli	92	88	1.3e-82
C5387-cds1	GT51(122-222)	GT51	N	N	2	CDS	besthit: penicillin-binding protein	Actinobacteria	Nocardia nova	100	100	2.3e-108
C3308-cds2	GT53(1-430)	N	GT53	Y(1-32)	2	CDS	besthit: arabinosyltransferase	Actinobacteria	Nocardia nova	100	100	4.8e-256
C3268-cds1	GT53(1-498)	N	GT53	N	2	CDS	besthit: arabinosyltransferase	Actinobacteria	Nocardia sp. 852002-51101_SCH5132738	100	100	1.5e-277
C3954-cds1	GT53(6-413)	N	GT53	N	2	CDS	besthit: arabinosyltransferase	Actinobacteria	Nocardia nova	99	99	2.4e-228
C4076-cds2	GT81(14-146)	GT81	N	N	2	CDS	besthit: glucosyl-3-phosphoglycerate synthase	Actinobacteria	Nocardia nova	100	100	1.7e-72
C5644-cds1	GT85(2-220)	N	GT85	N	2	CDS	besthit: hypothetical protein A5780_00770	Actinobacteria	Nocardia sp. 852002-20019_SCH5090214	100	100	5e-142
C1444-cds1	N	GH0	GH0	N	2	CDS	besthit: DUF4091 domain-containing protein	Actinobacteria	Arthrobacter sp. PAMC 25486	63	50	2.3e-120
C2360-cds1	N	GH3	GH3	N	2	CDS	besthit: hypothetical protein	Actinobacteria	Cellulomonas sp. URHD0024	72	59	1.2e-109
C3008-cds2	N	GH0	GH0	N	2	CDS	besthit: MULTISPECIES: amylo-alpha-1 6-glucosidase	Actinobacteria	Corynebacteriales	100	100	7.6e-165
C2189-cds4	N	GH23	GH23	Y(1-34)	2	CDS	MULTISPECIES: DUF3235 domain-containing protein	Actinobacteria	Corynebacteriales	100	100	1.9e-112
C1920-cds3	N	GT2	GT2	N	2	CDS	MULTISPECIES: glycosyltransferase family 2 protein	Actinobacteria	Corynebacteriales	100	100	3.4e-177
C2046-cds1	N	GT4	GT4	N	2	CDS	besthit: MULTISPECIES: glycosyltransferase family 1 protein	Actinobacteria	Corynebacteriales	100	100	3.4e-137
C1670-cds3	N	CBM5	CBM5	N	2	CDS	besthit: MULTISPECIES: glycosyl hydrolase family 18	Actinobacteria	Leifsonia	95	89	2.7e-108
C742-cds5	N	GH0	GH0	N	2	CDS	MULTISPECIES: amylo-alpha-1,6-glucosidase	Actinobacteria	Leifsonia	85	80	0
C2213-cds1	N	GT4	GT4	N	2	CDS	besthit: MULTISPECIES: glycosyltransferase family 1 protein	Actinobacteria	Leifsonia	98	96	2e-108
C688-cds7	N	GT2	GT2	N	2	CDS	glycosyltransferase family 2 protein	Actinobacteria	Leifsonia sp. 109	97	94	7.3e-163
C1138-cds1	N	GT4	GT4	N	2	CDS	hypothetical protein	Actinobacteria	Leifsonia sp. 109	95	91	9.4e-138
C858-cds3	N	GT35	GT35	N	2	CDS	besthit: starch phosphorylase	Actinobacteria	Leifsonia sp. 197AMF	97	95	3.7e-201
C991-cds4	N	GH35	GH35	N	2	CDS	besthit: hypothetical protein	Actinobacteria	Leifsonia sp. 21MFCrub1.1	87	83	1.6e-281
C1125-cds1	N	GT2+GT4	GT4	N	2	CDS	besthit: teichoic acid synthase	Actinobacteria	Leifsonia sp. 21MFCrub1.1	96	91	5.2e-270
C5116-cds1	N	GH18	CBM5	N	2	CDS	besthit: glycosyl hydrolase family 18	Actinobacteria	Leifsonia xyli	93	87	3e-151
C493-cds10	N	GT2	GT2	N	2	CDS	glycosyltransferase family 2 protein	Actinobacteria	Leifsonia xyli	84	78	0
C2-cds590	N	GH0	GH0	N	2	CDS	amylo-alpha-1,6-glucosidase	Actinobacteria	Microbacterium sp. LCT-H2	100	100	0
C8-cds85	N	GT4	GT4	N	2	CDS	glycosyltransferase family 1 protein	Actinobacteria	Microbacterium sp. LCT-H2	100	99	4.1e-222
C1-cds385	N	GH23	GH23	N	2	CDS	phospholipase	Actinobacteria	Microbacterium sp. PAMC 28756	97	95	4.5e-118
C3079-cds2	N	GH23	GH23	N	2	CDS	MULTISPECIES: DUF348 domain-containing protein	Actinobacteria	Nocardia	100	100	2.4e-172
C4684-cds1	N	GT4	GT4	N	2	CDS	besthit: MULTISPECIES: D-inositol-3-phosphate glycosyltransferase	Actinobacteria	Nocardia	100	99	8.8e-175
C946-cds3	N	GH0	GH0	N	2	CDS	prenyltransferase	Actinobacteria	Nocardia nova	100	100	4.6e-212
C4183-cds1	N	GH57	GH57	N	2	CDS	besthit: DUF1957 domain-containing protein	Actinobacteria	Nocardia nova	99	99	2.8e-145
C4041-cds1	N	GT51	GT51	N	2	CDS	besthit: penicillin-binding protein	Actinobacteria	Nocardia nova	100	100	6.2e-229
C2965-cds2	N	GT51	GT51	N	2	CDS	besthit: penicillin-binding protein	Actinobacteria	Nocardia sp. 852002-51101_SCH5132738	100	100	8.6e-190
C6552-cds1	N	GH15	GH15	N	2	CDS	besthit: glycoside hydrolase family 15 protein	Actinobacteria	Nocardia sp. NRRL WC-3656	100	100	5.6e-131
C5325-cds1	N	GT53	GT53	N	2	CDS	besthit: arabinosyltransferase	Actinobacteria	Nocardia sp. NRRL WC-3656	100	100	1.3e-159
C78-cds35	CE14(6-124)	CE14	N	N	2	CDS	MULTISPECIES: bacillithiol biosynthesis deacetylase BshB2	Firmicutes	Bacillus	100	100	2.1e-122
C133-cds51	GT2_Glycos_transf_2(19-122)	N	GT2	N	2	CDS	MULTISPECIES: glycosyl transferase family 2	Firmicutes	Bacillus	100	100	2.2e-139
C88-cds11	N	CBM50	CBM50	Y(1-24)	2	CDS	MULTISPECIES: peptidase M23	Firmicutes	Bacillus	100	100	3.4e-111
C61-cds65	AA10(41-201)	N	AA10	Y(1-36)	2	CDS	chitin-binding protein	Firmicutes	Paenibacillus macerans	100	100	1.4e-174
C33-cds36	CBM32(51-175)	N	CBM32	Y(1-38)	2	CDS	hypothetical protein DJ90_5115	Firmicutes	Paenibacillus macerans	97	96	0
C5-cds83	CBM35(503-617)	N	CBM35	Y(1-21)	2	CDS	carbohydrate binding module family protein	Firmicutes	Paenibacillus macerans	99	98	0
C77-cds41	CBM35(785-889)	N	CBM35	Y(1-31)	2	CDS	hypothetical protein BK140_23340	Firmicutes	Paenibacillus macerans	99	99	0
C31-cds73	CBM41(53-157)+GH13(189-471)	N	CBM41	Y(1-35)	2	CDS	hypothetical protein BK140_14720	Firmicutes	Paenibacillus macerans	98	95	0
C17-cds147	CBM50(4-48)	CBM50	N	N	2	CDS	besthit: LysM peptidoglycan-binding domain-containing protein	Firmicutes	Bacillus cereus	100	100	2.1e-74
C124-cds36	CBM63(145-220)	GH5+CBM63	N	Y(1-32)	2	CDS	Expansin-YoaJ	Firmicutes	Paenibacillus macerans	98	98	7.6e-134
C480-cds6	CBM9(52-241)	N	CBM9	Y(1-31)	2	CDS	hypothetical protein BK140_06090	Firmicutes	Paenibacillus macerans	97	95	0
C116-cds40	CE1(10-255)	CE0	N	N	2	CDS	esterase	Firmicutes	Paenibacillus macerans	98	98	9e-149
C7-cds234	CE1(18-237)	CE0	N	N	2	CDS	esterase family protein	Firmicutes	Paenibacillus macerans	100	100	3.3e-137
C392-cds13	CE1(61-236)	CE1	N	N	2	CDS	hypothetical protein	Firmicutes	Aneurinibacillus migulanus	99	99	3.4e-215
C178-cds23	CE12(4-214)	CE12	N	N	2	CDS	hypothetical protein BK140_10700	Firmicutes	Paenibacillus macerans	100	99	7e-132
C195-cds26	CE14(15-133)	CE14	N	N	2	CDS	LmbE family protein	Firmicutes	Paenibacillus macerans	92	92	7.7e-129
C115-cds36	CE14(8-113)	CE14	N	N	2	CDS	bacillithiol biosynthesis deacetylase BshB1	Firmicutes	Paenibacillus macerans	100	100	4.4e-134
C349-cds14	CE14(8-126)	CE14	N	N	2	CDS	bacillithiol biosynthesis deacetylase BshB2	Firmicutes	Bacillus coagulans	100	100	1.2e-128
C39-cds42	CE4(10-131)	CE4	N	N	2	CDS	polysaccharide deacetylase	Firmicutes	Paenibacillus macerans	98	95	4.4e-109
C257-cds7	CE4(103-219)	CE4	N	N	2	CDS	Polysaccharide deacetylase	Firmicutes	Aneurinibacillus migulanus	100	100	3.8e-159
C559-cds10	CE4(104-215)	CE4	N	N	2	CDS	Spore coat protein CotF	Firmicutes	Aneurinibacillus migulanus	100	100	3.7e-54
C155-cds41	CE4(105-222)	CE4	N	N	2	CDS	Peptidoglycan/xylan/chitin deacetylase, PgdA/CDA1 family	Firmicutes	Aneurinibacillus migulanus	100	100	3.2e-166
C68-cds43	CE4(109-233)	CE4	N	Y(1-46)	2	CDS	polysaccharide deacetylase family protein	Firmicutes	Paenibacillus macerans	93	92	1.7e-165
C37-cds55	CE4(118-245)	CE4	N	Y(1-19)	2	CDS	polysaccharide deacetylase	Firmicutes	Paenibacillus macerans	98	98	9.5e-140
C223-cds31	CE4(121-226)	CE4	N	N	2	CDS	besthit: hypothetical protein	Firmicutes	Aneurinibacillus migulanus	97	95	3.3e-121
C254-cds26	CE4(28-141)	CE4+GH18+GT2	N	N	2	CDS	chitooligosaccharide deacetylase	Firmicutes	Aneurinibacillus migulanus	100	100	5.3e-129
C149-cds34	CE4(43-161)	CE4	N	Y(1-25)	2	CDS	polysaccharide deacetylase family protein	Firmicutes	Aneurinibacillus migulanus	99	99	2.3e-141
C32-cds40	CE4(48-170)	CE4	N	Y(1-26)	2	CDS	polysaccharide deacetylase	Firmicutes	Paenibacillus macerans	100	100	7.7e-145
C92-cds53	CE4(64-184)	CE4	N	N	2	CDS	hypothetical protein BK140_21995	Firmicutes	Paenibacillus macerans	99	99	4.3e-146
C238-cds12	CE4(74-195)+CE4(304-426)	N	CE4	Y(1-36)	2	CDS	chitin deacetylase	Firmicutes	Paenibacillus macerans	98	98	4.4e-277
C37-cds68	CE4(81-201)	CE4	N	Y(1-31)	2	CDS	chitooligosaccharide deacetylase	Firmicutes	Paenibacillus macerans	98	96	3.4e-146
C5-cds121	CE4(88-206)	CE4	N	Y(1-22)	2	CDS	polysaccharide deacetylase family protein	Firmicutes	Paenibacillus macerans	90	86	1e-143
C364-cds13	CE4(94-210)	CE4	N	Y(1-35)	2	CDS	polysaccharide deacetylase family protein	Firmicutes	Aneurinibacillus migulanus	100	100	1e-158
C543-cds9	GH109(6-119)	N	GH109	N	2	CDS	besthit: gfo/Idh/MocA family oxidoreductase	Firmicutes	Paenibacillus riograndensis	69	57	2e-151
C5-cds140	GH126(43-360)	N	GH126	Y(1-37)	2	CDS	glycosyl hydrolase	Firmicutes	Paenibacillus macerans	99	98	1.4e-208
C79-cds51	GH13(114-501)	N	GH13	N	2	CDS	alpha-amylase	Firmicutes	Fontibacillus panacisegetis	81	67	1.2e-269
C87-cds30	GH13(70-288)	N	GH13	Y(1-30)	2	CDS	alpha-amylase	Firmicutes	Bacillus thuringiensis	100	100	1.8e-239
C182-cds14	GH13_2(78-394)+CBM20(615-704)	N	CBM20	Y(1-28)	2	CDS	alpha-amylase	Firmicutes	Paenibacillus macerans	98	98	0
C186-cds29	GH130(115-360)	N	GH130	N	2	CDS	glycosidase	Firmicutes	Paenibacillus macerans	100	100	1.1e-216
C14-cds133	GH140(3-378)	N	GH140	N	2	CDS	beta-glucosidase	Firmicutes	Paenibacillus macerans	100	100	2e-254
C59-cds21	GH140(3-378)	N	GH140	N	2	CDS	beta-glucosidase	Firmicutes	Paenibacillus macerans	98	97	1.1e-247
C14-cds141	GH144(39-433)	N	GH0	Y(1-38)	2	CDS	hypothetical protein BK140_18235	Firmicutes	Paenibacillus macerans	100	100	3.1e-266
C211-cds25	GH146(193-701)	N	GH146	N	2	CDS	hypothetical protein BK140_24025	Firmicutes	Paenibacillus macerans	99	98	0
C68-cds17	GH146(196-709)	N	GH146	N	2	CDS	hypothetical protein BK140_15690	Firmicutes	Paenibacillus macerans	99	99	0
C426-cds1	GH16(50-255)	GH16	N	Y(1-32)	2	CDS	beta-glucanase	Firmicutes	Paenibacillus macerans	99	99	1.7e-152
C32-cds63	GH18(236-513)	N	GH18	Y(1-28)	2	CDS	glycoside hydrolase	Firmicutes	Paenibacillus macerans	100	99	4.1e-305
C135-cds2	GH18(245-515)	N	GH18	N	2	CDS	hypothetical protein	Firmicutes	Aneurinibacillus migulanus	99	99	0
C97-cds49	GH2(6-705)	N	GH2	N	2	CDS	glycoside hydrolase family 2	Firmicutes	Aneurinibacillus migulanus	100	100	0
C60-cds29	GH23(126-239)	GH23	N	N	2	CDS	lytic transglycosylase	Firmicutes	Paenibacillus macerans	99	99	3.7e-128
C164-cds35	GH23(151-252)	GH23	N	N	2	CDS	Soluble lytic murein transglycosylase	Firmicutes	Aneurinibacillus migulanus	100	100	2.9e-136
C754-cds7	GH23(160-261)	GH23	N	N	2	CDS	lytic transglycosylase	Firmicutes	Bacillus coagulans	100	100	2.5e-85
C281-cds27	GH23(19-153)	GH23	N	N	2	CDS	lytic transglycosylase	Firmicutes	Aneurinibacillus migulanus	100	100	3.2e-91
C28-cds97	GH23(51-180)	GH23	N	N	2	CDS	lytic transglycosylase	Firmicutes	Paenibacillus macerans	100	99	2e-102
C7-cds149	GH25(12-179)	GH25	N	N	2	CDS	hypothetical protein BK140_22510	Firmicutes	Paenibacillus macerans	100	98	1.3e-167
C412-cds13	GH25(168-342)	N	GH25	Y(1-34)	2	CDS	glycosidase	Firmicutes	Bacillus coagulans	100	100	4.9e-209
C38-cds90	GH25(423-610)	N	GH25	Y(1-27)	2	CDS	hypothetical protein	Firmicutes	Bacillus coagulans	99	99	6.5e-262
C168-cds13	GH28(195-534)+CBM66(567-724)	N	CBM66	Y(1-30)	2	CDS	glycosyl hydrolases 28 family protein	Firmicutes	Paenibacillus macerans	99	99	0
C77-cds42	GH3(115-341)	N	GH3	N	2	CDS	hypothetical protein BK140_23335	Firmicutes	Paenibacillus macerans	99	99	0
C83-cds24	GH32(30-290)	N	GH32	N	2	CDS	hypothetical protein DJ90_5089	Firmicutes	Paenibacillus macerans	95	93	1.2e-279
C98-cds16	GH39(333-709)	N	GH39	N	2	CDS	transcriptional regulator, AraC family	Firmicutes	Bacillus coagulans 36D1	99	98	0
C5-cds248	GH4(3-179)	N	GH4	N	2	CDS	alpha-galactosidase	Firmicutes	Paenibacillus macerans	100	100	5.5e-252
C1898-cds2	GH73(11-144)	GH73	N	N	2	CDS	mannosyl-glycoprotein endo-beta-N-acetylglucosaminidase, partial	Firmicutes	Aneurinibacillus aneurinilyticus	96	93	1.6e-177
C1466-cds2	GH73(11-144)	GH73	N	N	2	CDS	hypothetical protein	Firmicutes	Aneurinibacillus migulanus	95	95	2.6e-180
C2455-cds1	GH73(84-209)	GH73	N	N	2	CDS	hypothetical protein	Firmicutes	Aneurinibacillus migulanus	100	99	1.8e-121
C191-cds11	GH78(320-607)	N	GH0	N	2	CDS	glycogen debranching protein	Firmicutes	Paenibacillus macerans	99	98	0
C195-cds5	GT1(235-384)	N	GT1	N	2	CDS	UDP-glucoronosyl and UDP-glucosyl transferase	Firmicutes	Paenibacillus kribbensis	90	83	1.4e-182
C118-cds15	GT102(123-361)	N	GT102	N	2	CDS	MULTISPECIES: hypothetical protein	Firmicutes	Bacillus cereus group	100	100	1.1e-222
C4307-cds1	GT2_Glyco_tranf_2_3(99-324)	N	GT2	N	2	CDS	glycosyl transferase	Firmicutes	Aneurinibacillus migulanus	100	100	7.4e-213
C443-cds5	GT2_Glyco_tranf_2_3(99-324)	N	GT2	N	2	CDS	glycosyltransferase family 2 protein	Firmicutes	Aneurinibacillus migulanus	100	100	1.3e-259
C67-cds24	GT2_Glycos_transf_2(10-167)+GT4(548-710)	N	GT2	N	2	CDS	hypothetical protein	Firmicutes	Paenibacillus sp. Soil724D2	73	56	1.1e-247
C5-cds255	GT2_Glycos_transf_2(16-148)	N	GT2	N	2	CDS	glycosyl transferase family 2	Firmicutes	Paenibacillus macerans	100	100	9.4e-140
C238-cds14	GT2_Glycos_transf_2(256-432)	N	GT2	N	2	CDS	hyaluronan synthase	Firmicutes	Paenibacillus macerans	99	99	0
C44-cds38	GT2_Glycos_transf_2(34-138)	GT2	N	N	2	CDS	glycosyl transferase	Firmicutes	Paenibacillus macerans	99	99	7.4e-149
C274-cds21	GT2_Glycos_transf_2(38-190)	N	GT2	N	2	CDS	glycosyl transferase family 2	Firmicutes	Bacillus coagulans	100	100	7.7e-207
C135-cds16	GT2_Glycos_transf_2(5-125)	N	GT2	N	2	CDS	glycosyltransferase family 2 protein	Firmicutes	Aneurinibacillus migulanus	98	97	1.6e-257
C508-cds2	GT2_Glycos_transf_2(5-133)	N	GT2	N	2	CDS	glycosyl transferase	Firmicutes	Paenibacillus macerans	98	95	1e-164
C44-cds43	GT2_Glycos_transf_2(57-182)	N	GT2	N	2	CDS	glycosyltransferase family 2 protein	Firmicutes	Paenibacillus macerans	98	98	1.8e-261
C227-cds18	GT2_Glycos_transf_2(6-138)	N	GT2	N	2	CDS	glycosyl transferase	Firmicutes	Paenibacillus macerans	100	100	1.7e-164
C44-cds55	GT2_Glycos_transf_2(6-162)	GT2	N	N	2	CDS	glycosyl transferase	Firmicutes	Paenibacillus macerans	100	100	7.8e-139
C107-cds16	GT2_Glycos_transf_2(6-167)	N	GT2	N	2	CDS	glycosyltransferase family 2 protein	Firmicutes	Aneurinibacillus migulanus	100	100	2e-134
C120-cds19	GT2_Glycos_transf_2(8-142)	N	GT2	N	2	CDS	beta-1,3-N-acetylglucosaminyltransferase	Firmicutes	Bacillus thuringiensis	99	99	1.3e-184
C154-cds3	GT26(66-234)	N	GT26	N	2	CDS	WecB/TagA/CpsF family glycosyl transferase	Firmicutes	Bacillus coagulans	100	99	4.5e-145
C7-cds215	GT26(67-236)	GT26	N	N	2	CDS	glycosyltransferase, WecB/TagA/CpsF family protein	Firmicutes	Paenibacillus macerans	98	98	9.5e-143
C188-cds3	GT32(20-96)	GT32	N	N	2	CDS	hypothetical protein	Firmicutes	Bacillus cereus	98	96	4.1e-157
C4716-cds1	GT4(146-294)	GT4	N	N	2	CDS	MULTISPECIES: glycosyltransferase family 1 protein	Firmicutes	Aneurinibacillus	75	56	1.1e-98
C135-cds15	GT4(161-297)	N	GT4	N	2	CDS	methyltransferase domain-containing protein	Firmicutes	Aneurinibacillus migulanus	99	99	0
C44-cds70	GT4(165-325)	N	GT4	N	2	CDS	glycosyl transferase family 1	Firmicutes	Paenibacillus macerans	99	98	2.7e-204
C319-cds5	GT4(188-339)	N	GT4	N	2	CDS	glycosyl transferase	Firmicutes	Aneurinibacillus migulanus	99	99	1.6e-223
C35-cds68	GT4(190-329)	N	GT4	N	2	CDS	glycosyltransferase family 1 protein	Firmicutes	Bacillus coagulans	100	100	7.8e-207
C330-cds4	GT4(190-339)	N	GT4	N	2	CDS	glycosyltransferase family 1 protein	Firmicutes	Aneurinibacillus migulanus	100	100	2.2e-212
C171-cds13	GT4(191-341)	N	GT4	N	2	CDS	hypothetical protein BK140_17555	Firmicutes	Paenibacillus macerans	100	100	4e-217
C454-cds11	GT4(191-347)	N	GT4	N	2	CDS	glycosyltransferase family 1 protein	Firmicutes	Aneurinibacillus migulanus	100	100	1.2e-213
C44-cds37	GT4(194-354)	N	GT4	N	2	CDS	glycosyl transferase family 1	Firmicutes	Paenibacillus macerans	99	99	2.9e-231
C227-cds19	GT4(194-362)	N	GT4	N	2	CDS	glycosyl transferase	Firmicutes	Paenibacillus macerans	99	99	9.2e-241
C1034-cds4	GT4(197-345)	N	GT4	N	2	CDS	lipopolysaccharide 1,6-galactosyltransferase	Firmicutes	Aneurinibacillus thermoaerophilus	79	65	2.1e-138
C22-cds86	GT4(199-341)	N	GT4	N	2	CDS	glycosyl transferase	Firmicutes	Paenibacillus macerans	100	100	2.2e-217
C1034-cds5	GT4(201-347)	N	GT4	N	2	CDS	hypothetical protein	Firmicutes	Aneurinibacillus sp. XH2	75	59	7.9e-125
C110-cds48	GT4(213-374)	N	GT4	N	2	CDS	glycosyl transferase family 1	Firmicutes	Aneurinibacillus migulanus	100	100	1.5e-241
C44-cds64	GT4(220-370)	N	GT4	N	2	CDS	group 1 glycosyl transferase	Firmicutes	Paenibacillus macerans	99	98	5.2e-236
C31-cds79	GT4(222-374)	N	GT4	N	2	CDS	glycosyl transferase	Firmicutes	Paenibacillus macerans	100	99	3.7e-237
C44-cds67	GT4(225-372)	N	GT4	N	2	CDS	hypothetical protein BK140_10890	Firmicutes	Paenibacillus macerans	99	98	7.2e-299
C44-cds68	GT4(669-816)	N	GT4	N	2	CDS	hypothetical protein	Firmicutes	Paenibacillus macerans	99	99	0
C557-cds1	GT51(58-238)	GT51	N	N	2	CDS	hypothetical protein	Firmicutes	Aneurinibacillus migulanus	99	99	4.8e-145
C266-cds1	GT51(62-189)	GT51	N	N	2	CDS	besthit: carboxypeptidase	Firmicutes	Aneurinibacillus migulanus	100	99	4e-98
C432-cds10	GT89(16-385)	N	GT89	N	2	CDS	hypothetical protein	Firmicutes	Aneurinibacillus migulanus	99	99	0
C173-cds30	N	GH0	GH0	N	2	CDS	glycosyl hydrolase	Firmicutes	Bacillus anthracis	100	100	1.1e-216
C390-cds15	N	CBM50	CBM50	Y(1-29)	2	CDS	LysM peptidoglycan-binding domain-containing protein	Firmicutes	Bacillus cereus	100	99	1.5e-143
C17-cds107	N	CBM50	CBM50	N	2	CDS	Stage VI sporulation protein D	Firmicutes	Bacillus cereus AH1271	95	94	1e-136
C16-cds129	N	CBM50	CBM50	N	2	CDS	LysM peptidoglycan-binding domain-containing protein	Firmicutes	Bacillus coagulans	100	100	2e-137
C18-cds3	N	CBM50	CBM50	N	2	CDS	LysM peptidoglycan-binding domain-containing protein	Firmicutes	Bacillus coagulans	100	100	3.2e-197
C9-cds100	N	CBM50	CBM50	Y(1-25)	2	CDS	LysM peptidoglycan-binding domain-containing protein	Firmicutes	Bacillus coagulans	100	100	9.6e-106
C397-cds12	N	GH4	GH4	N	2	CDS	maltose-6'-phosphate glucosidase	Firmicutes	Bacillus coagulans	100	100	1e-175
C233-cds29	N	GH70	GH70	Y(1-21)	2	CDS	besthit: hypothetical protein B4096_0881	Firmicutes	Bacillus coagulans	94	94	5.2e-173
C20-cds9	N	GT2+GT4	GT2	N	2	CDS	CDP-glycerol glycerophosphotransferase family protein	Firmicutes	Bacillus coagulans	100	100	3.4e-232
C460-cds3	N	GH0	GH0	Y(1-30)	2	CDS	hypothetical protein	Firmicutes	Bacillus thuringiensis	100	99	0
C182-cds6	N	CBM50	CBM50	N	2	CDS	hypothetical protein BK140_19670	Firmicutes	Paenibacillus macerans	100	100	2.3e-268
C26-cds53	N	GH0	GH0	N	2	CDS	hypothetical protein BK140_25445	Firmicutes	Paenibacillus macerans	95	94	2.6e-305
C201-cds22	N	GH115	GH115	N	2	CDS	hypothetical protein DJ90_5974	Firmicutes	Paenibacillus macerans	100	100	5.9e-215
C36-cds85	N	GH33	GH33	N	2	CDS	BNR repeat-like domain protein	Firmicutes	Paenibacillus macerans	89	89	2.2e-186
C117-cds35	N	GT4	GT4	N	2	CDS	glycosyl transferase family 1	Firmicutes	Paenibacillus macerans	100	100	3.9e-225
C39-cds68	N	PL11	PL11	N	2	CDS	hypothetical protein BK140_12055	Firmicutes	Paenibacillus macerans	100	99	1.8e-264
C14-cds48	PL12(375-517)	N	PL12	N	2	CDS	heparinase	Firmicutes	Paenibacillus macerans	99	98	0
C39-cds70	PL26(209-1035)	N	PL26	N	2	CDS	hypothetical protein DJ90_4719	Firmicutes	Paenibacillus macerans	90	89	0
C77-cds8	PL3_1(27-202)	PL3	N	Y(1-26)	2	CDS	pectate lyase	Firmicutes	Paenibacillus macerans	100	100	2.7e-117
C22-cds29	PL8(384-615)+CBM32(745-859)+CBM32(876-989)	N	CBM32	Y(1-34)	2	CDS	besthit: Chondroitinase-AC precursor	Firmicutes	Paenibacillus vortex	97	96	0
C61-cds73	SLH(961-1002)	N	CBM22	N	2	CDS	hypothetical protein BK140_09530	Firmicutes	Paenibacillus macerans	99	98	0
C9933-cds1	PL5_1(1-117)	PL5	N	N	2	CDS	besthit: polymannuronate lyase	Gammaproteobacteria	Pseudomonas sp. KS-408	99	99	1.3e-59
C552-cds5	CE14(16-127)	CE14	N	N	2	CDS	besthit: hypothetical protein COU56_00655	Unclassified	Candidatus Pacearchaeota archaeon CG10_big_fil_rev_8_21_14_0_10_31_9	67	38	1.1e-36
C1148-cds1	AA3(13-543)	N	N	N	1	CDS	GMC family oxidoreductase	Actinobacteria	Cryobacterium sp. LW097	71	59	1.1e-183
C469-cds11	AA3(37-544)	N	N	N	1	CDS	glucose-methanol-choline oxidoreductase	Actinobacteria	Leifsonia xyli	94	91	4.8e-301
C6-cds45	AA3(4-531)	N	N	N	1	CDS	GMC family oxidoreductase	Actinobacteria	Microbacterium sp. LCT-H2	100	99	0
C4353-cds2	AA7(10-174)	N	N	N	1	CDS	besthit: FAD-binding protein	Actinobacteria	Cryocola sp. 340MFSha3.1	94	91	5.4e-81
C5657-cds1	AA7(13-184)	N	N	N	1	CDS	besthit: FAD-binding oxidoreductase	Actinobacteria	Nocardia nova	100	100	3.1e-115
C6380-cds1	AA7(34-207)	N	N	N	1	CDS	besthit: FAD-binding oxidoreductase	Actinobacteria	Nocardia nova	99	99	5.4e-115
C641-cds2	AA7(35-295)	N	N	N	1	CDS	FAD binding domain-containing protein	Actinobacteria	Leifsonia sp. 109	93	86	2.6e-228
C900-cds4	AA7(37-238)	N	N	N	1	CDS	MULTISPECIES: FAD-binding oxidoreductase	Actinobacteria	Nocardia	99	99	4.2e-242
C3097-cds1	AA7(43-242)	N	N	N	1	CDS	decaprenylphosphoryl-beta-D-ribose oxidase	Actinobacteria	Nocardia sp. 852002-51101_SCH5132738	100	100	2.3e-264
C2309-cds1	AA7(49-468)	N	N	N	1	CDS	FAD-binding oxidoreductase	Actinobacteria	Nocardia nova	100	100	5.9e-255
C1-cds511	AA7(9-185)	N	N	N	1	CDS	FAD-binding protein	Actinobacteria	Microbacterium sp. LCT-H2	99	99	9.9e-249
C2940-cds2	CBM35(192-304)	N	N	N	1	CDS	besthit: DUF4832 domain-containing protein	Actinobacteria	Leifsonia sp. 109	80	74	2.3e-111
C4-cds295	CBM44(818-877)	N	N	Y(1-38)	1	CDS	PKD domain-containing protein	Actinobacteria	Microbacterium sp. LCT-H2	97	97	0
C724-cds5	CE1(12-254)	N	N	N	1	CDS	besthit: hypothetical protein	Actinobacteria	Leifsonia sp. NCR5	64	54	8e-60
C526-cds7	CE1(152-380)	N	N	N	1	CDS	S-formylglutathione hydrolase FrmB	Actinobacteria	Leifsonia sp. 21MFCrub1.1	83	77	1.8e-192
C933-cds3	CE1(182-420)	N	N	N	1	CDS	hypothetical protein	Actinobacteria	Leifsonia sp. 21MFCrub1.1	89	80	1.5e-188
C8329-cds1	CE1(33-151)	N	N	N	1	CDS	besthit: hypothetical protein	Actinobacteria	Nocardia nova	98	98	2.9e-83
C2525-cds2	CE1(4-137)	N	N	N	1	CDS	hypothetical protein	Actinobacteria	Nocardia nova	100	100	5.1e-149
C9759-cds1	CE1(9-111)	N	N	N	1	CDS	besthit: esterase family protein	Actinobacteria	Nocardia nova	96	95	1.3e-54
C8-cds188	CE10(10-272)	N	N	N	1	CDS	alpha/beta hydrolase	Actinobacteria	Microbacterium sp. LCT-H2	98	98	5e-153
C587-cds3	CE10(11-258)	N	N	N	1	CDS	alpha/beta hydrolase	Actinobacteria	Cryocola sp. 340MFSha3.1	75	68	1.8e-91
C8367-cds1	CE10(1-144)	N	N	N	1	CDS	besthit: alpha/beta hydrolase	Actinobacteria	Nocardia sp. NRRL WC-3656	100	100	9.4e-82
C8208-cds1	CE10(1-149)	N	N	N	1	CDS	besthit: MULTISPECIES: alpha/beta hydrolase	Actinobacteria	Corynebacteriales	100	100	2.7e-84
C6396-cds1	CE10(1-185)	N	N	N	1	CDS	besthit: alpha/beta hydrolase	Actinobacteria	Nocardia nova	100	100	4.9e-104
C6238-cds1	CE10(12-240)	N	N	N	1	CDS	besthit: hypothetical protein A5780_31780	Actinobacteria	Nocardia sp. 852002-20019_SCH5090214	99	99	5.1e-130
C4774-cds1	CE10(21-263)	N	N	N	1	CDS	hydrolase	Actinobacteria	Nocardia nova	99	99	9e-155
C7832-cds1	CE10(2-166)	N	N	N	1	CDS	besthit: alpha/beta hydrolase	Actinobacteria	Nocardia nova	100	100	4.7e-90
C5208-cds2	CE10(2-211)	N	N	N	1	CDS	besthit: alpha/beta hydrolase	Actinobacteria	Nocardia sp. NRRL WC-3656	100	100	5.3e-118
C4049-cds1	CE10(31-308)	N	N	N	1	CDS	alpha/beta hydrolase	Actinobacteria	Nocardia nova	100	100	1.1e-183
C129-cds8	CE10(362-613)	N	N	N	1	CDS	S9 family peptidase	Actinobacteria	Microbacterium paraoxydans	97	95	0
C5456-cds1	CE10(38-264)	N	N	N	1	CDS	MULTISPECIES: alpha/beta hydrolase	Actinobacteria	Corynebacteriales	100	100	2.7e-153
C578-cds8	CE10(413-653)	N	N	N	1	CDS	S9 family peptidase	Actinobacteria	Leifsonia xyli	88	83	0
C3777-cds2	CE10(45-196)	N	N	N	1	CDS	besthit: alpha/beta hydrolase	Actinobacteria	Nocardia nova	100	100	3.8e-107
C1-cds566	CE10(51-324)	N	N	N	1	CDS	alpha/beta hydrolase	Actinobacteria	Microbacterium sp. LCT-H2	100	100	7.5e-185
C1-cds565	CE10(53-318)	N	N	N	1	CDS	alpha/beta hydrolase	Actinobacteria	Microbacterium sp. CH1	99	99	7.2e-180
C859-cds2	CE10(58-320)	N	N	N	1	CDS	alpha/beta hydrolase	Actinobacteria	Leifsonia sp. 71-9	94	90	6e-166
C859-cds3	CE10(61-337)	N	N	N	1	CDS	alpha/beta hydrolase	Actinobacteria	Leifsonia aquatica	85	80	1.9e-143
C5728-cds2	CE10(6-167)	N	N	N	1	CDS	besthit: alpha/beta hydrolase	Actinobacteria	Nocardia nova	100	100	3.7e-96
C1360-cds1	CE10(69-222)	N	N	N	1	CDS	besthit: carboxylesterase/lipase family protein	Actinobacteria	Leifsonia sp. 21MFCrub1.1	86	78	4.9e-147
C3728-cds2	CE10(70-297)	N	N	N	1	CDS	steryl acetyl hydrolase	Actinobacteria	Nocardia nova	100	100	1.2e-171
C2363-cds1	CE10(85-226)	N	N	N	1	CDS	carboxylesterase/lipase family protein	Actinobacteria	Nocardia nova	100	100	1.3e-275
C542-cds8	CE10(86-346)	N	N	N	1	CDS	alpha/beta hydrolase	Actinobacteria	Leifsonia sp. 21MFCrub1.1	85	77	1.1e-152
C2182-cds3	CE10(87-327)	N	N	N	1	CDS	MULTISPECIES: alpha/beta hydrolase	Actinobacteria	Corynebacteriales	100	100	1.5e-191
C3784-cds1	CE10(87-332)	N	N	N	1	CDS	MULTISPECIES: alpha/beta hydrolase	Actinobacteria	Corynebacteriales	100	100	3e-192
C872-cds2	CE3(34-173)	N	N	N	1	CDS	hypothetical protein	Actinobacteria	Leifsonia sp. 109	94	87	1.3e-96
C1274-cds2	CE4(83-202)	N	N	Y(1-32)	1	CDS	polysaccharide deacetylase family protein	Actinobacteria	Nocardia nova	100	100	3.4e-146
C6912-cds1	CE5(1-118)	N	N	N	1	CDS	besthit: cutinase family protein	Actinobacteria	Nocardia nova	97	94	4.4e-98
C2208-cds1	CE5(124-230)	N	N	Y(1-49)	1	CDS	MULTISPECIES: cutinase family protein	Actinobacteria	Nocardia	100	100	3.9e-235
C2901-cds1	CE5(39-245)	N	N	Y(1-31)	1	CDS	besthit: cutinase family protein	Actinobacteria	Nocardia sp. 852002-20019_SCH5090214	100	99	5e-128
C2988-cds3	CE5(40-184)	N	N	Y(1-22)	1	CDS	besthit: hypothetical protein A5780_19490	Actinobacteria	Nocardia sp. 852002-20019_SCH5090214	100	99	9.1e-90
C4505-cds1	CE5(41-247)	N	N	Y(1-33)	1	CDS	besthit: cutinase family protein	Actinobacteria	Nocardia nova	88	79	1.2e-121
C2210-cds2	CE5(51-215)	N	N	Y(1-44)	1	CDS	hypothetical protein B7C42_03139	Actinobacteria	Nocardia cerradoensis	86	83	9.9e-213
C11556-cds1	CE5(5-84)	N	N	N	1	CDS	besthit: cutinase family protein	Actinobacteria	Nocardia vaccinii	86	77	1.5e-35
C282-cds14	GH109(12-124)	N	N	N	1	CDS	gfo/Idh/MocA family oxidoreductase	Actinobacteria	Leifsonia sp. 21MFCrub1.1	95	92	4.1e-198
C2619-cds1	GH127(1-198)	N	N	N	1	CDS	besthit: MULTISPECIES: glycoside hydrolase family 127 protein	Actinobacteria	Leifsonia	73	63	5.1e-89
C831-cds6	GH3(2-80)	N	N	N	1	CDS	besthit: hypothetical protein ASF54_04000	Actinobacteria	Frondihabitans sp. Leaf304	72	57	7.9e-85
C665-cds10	GT2_Glyco_tranf_2_3(101-328)	N	N	N	1	CDS	besthit: Glycosyltransferase GT2 family	Actinobacteria	Agromyces sp. CF514	68	55	2e-82
C8140-cds1	GT2_Glycos_transf_2(10-114)	N	N	N	1	CDS	besthit: hypothetical protein	Actinobacteria	Nocardia sp. NRRL WC-3656	100	100	4e-56
C324-cds12	GT2_Glycos_transf_2(11-166)	N	N	N	1	CDS	hypothetical protein	Actinobacteria	Nocardia nova	95	95	6.9e-175
C324-cds11	GT2_Glycos_transf_2(4-162)	N	N	N	1	CDS	glycosyl transferase family 2	Actinobacteria	Nocardia nova	95	94	6.4e-145
C1121-cds3	GT2_Glycos_transf_2(6-115)	N	N	N	1	CDS	besthit: hypothetical protein	Actinobacteria	Agromyces sp. CF514	61	44	3.2e-60
C1554-cds2	GT25(9-193)	N	N	N	1	CDS	hypothetical protein	Actinobacteria	Nocardia sp. BMG111209	79	67	1.6e-94
C483-cds13	GT28(49-202)	N	N	N	1	CDS	besthit: UDP-N-acetylglucosamine--N-acetylmuramyl- pentapeptide pyrophosphoryl-undecaprenol N-acetylglucosamine transferase	Actinobacteria	Leifsonia xyli	90	87	2.9e-100
C660-cds5	GT4(159-307)	N	N	N	1	CDS	hypothetical protein	Actinobacteria	Leifsonia xyli	71	62	7.3e-93
C11133-cds1	GT51(1-94)	N	N	N	1	CDS	besthit: penicillin-binding protein	Actinobacteria	Nocardia sp. NRRL WC-3656	100	100	5e-50
C736-cds2	GT76(68-264)	N	N	N	1	CDS	hypothetical protein SAMN04515694_11863	Actinobacteria	Leifsonia sp. CL154	92	83	2.1e-192
C3043-cds1	GT89(4-363)	N	N	N	1	CDS	hypothetical protein	Actinobacteria	Nocardia nova	100	100	8.8e-300
C10775-cds1	GT9(3-107)	N	N	N	1	CDS	besthit: glycosyltransferase family 9 protein	Actinobacteria	Nocardia cerradoensis	100	100	2.1e-51
C1172-cds1	N	N	GH6	N	1	CDS	MULTISPECIES: ATP-dependent Clp protease ATP-binding subunit	Actinobacteria	Corynebacteriales	100	100	0
C4260-cds1	N	N	GT0	N	1	CDS	besthit: MULTISPECIES: DUF2029 domain-containing protein	Actinobacteria	Corynebacteriales	100	100	8.6e-195
C1658-cds2	N	AA2	N	N	1	CDS	MULTISPECIES: catalase/peroxidase HPI	Actinobacteria	Corynebacteriales	100	100	0
C2188-cds2	N	CBM50	N	N	1	CDS	MULTISPECIES: LysM peptidoglycan-binding domain-containing protein	Actinobacteria	Corynebacteriales	100	100	3.5e-70
C10779-cds1	N	CE14	N	N	1	CDS	besthit: MULTISPECIES: N-acetyl-1-D-myo-inositol-2-amino-2-deoxy-alpha-D- glucopyranoside deacetylase	Actinobacteria	Corynebacteriales	100	98	1e-19
C6157-cds2	N	CE14	N	N	1	CDS	besthit: MULTISPECIES: GlcNAc-PI de-N-acetylase	Actinobacteria	Corynebacteriales	100	100	3.6e-96
C12140-cds1	N	CE4	N	N	1	CDS	besthit: MULTISPECIES: polysaccharide deacetylase	Actinobacteria	Corynebacteriales	100	100	2.3e-49
C1321-cds2	N	GH23	N	Y(1-35)	1	CDS	MULTISPECIES: transglycosylase	Actinobacteria	Corynebacteriales	100	100	2.5e-55
C4265-cds1	N	GH23	N	Y(1-25)	1	CDS	MULTISPECIES: hypothetical protein	Actinobacteria	Corynebacteriales	100	100	3.1e-81
C5451-cds2	N	GH23	N	N	1	CDS	MULTISPECIES: DUF4226 domain-containing protein	Actinobacteria	Corynebacteriales	100	100	2.5e-129
C4183-cds2	N	GT4	N	N	1	CDS	besthit: MULTISPECIES: glycosyltransferase family 1 protein	Actinobacteria	Corynebacteriales	100	100	1.6e-66
C13096-cds1	N	GT4	N	N	1	CDS	besthit: glycosyltransferase family 1 protein	Actinobacteria	Corynebacterium accolens	100	100	2.6e-45
C523-cds8	N	N	GT4	N	1	CDS	besthit: group 1 glycosyl transferase	Actinobacteria	Cryobacterium sp. LW097	66	53	1e-106
C1743-cds2	N	N	GH0	N	1	CDS	besthit: hypothetical protein	Actinobacteria	Cryocola sp. 340MFSha3.1	90	86	1e-193
C513-cds1	N	N	GH16	N	1	CDS	hypothetical protein	Actinobacteria	Cryocola sp. 340MFSha3.1	88	78	2.6e-165
C1265-cds6	N	CE14	N	N	1	CDS	besthit: hypothetical protein	Actinobacteria	Cryocola sp. 340MFSha3.1	98	95	7.1e-86
C3067-cds1	N	GT28	N	N	1	CDS	besthit: UDP-N-acetylglucosamine--N-acetylmuramyl- pentapeptide pyrophosphoryl-undecaprenol N-acetylglucosamine transferase	Actinobacteria	Cryocola sp. 340MFSha3.1	96	96	4.5e-82
C11879-cds1	N	GH2	N	N	1	CDS	besthit: beta-mannosidase	Actinobacteria	Cutibacterium acnes	100	98	1.6e-53
C8524-cds1	N	GH2	N	N	1	CDS	besthit: beta-mannosidase	Actinobacteria	Cutibacterium acnes	100	100	3.1e-82
C655-cds8	N	N	GH0	N	1	CDS	besthit: MULTISPECIES: hypothetical protein	Actinobacteria	Leifsonia	85	77	9.9e-179
C473-cds6	N	N	GH16	N	1	CDS	MULTISPECIES: glycoside hydrolase family 16	Actinobacteria	Leifsonia	89	85	1.1e-119
C1093-cds5	N	N	GH28	N	1	CDS	besthit: MULTISPECIES: threonine--tRNA ligase	Actinobacteria	Leifsonia	99	96	8.1e-284
C1838-cds1	N	N	GH6	N	1	CDS	MULTISPECIES: ATP-dependent chaperone ClpB	Actinobacteria	Leifsonia	98	97	0
C801-cds6	N	N	GT2	N	1	CDS	MULTISPECIES: hypothetical protein	Actinobacteria	Leifsonia	92	87	3.1e-154
C3067-cds2	N	N	GT28	Y(1-23)	1	CDS	MULTISPECIES: putative lipid II flippase FtsW	Actinobacteria	Leifsonia	94	89	1e-174
C834-cds9	N	GH130	N	N	1	CDS	besthit: MULTISPECIES: glycosidase	Actinobacteria	Leifsonia	95	91	7.6e-36
C3823-cds1	N	GT39	N	N	1	CDS	besthit: MULTISPECIES: phospholipid carrier-dependent glycosyltransferase	Actinobacteria	Leifsonia	76	72	1.6e-35
C2184-cds1	N	GT26	N	N	1	CDS	besthit: sugar transferase	Actinobacteria	Leifsonia aquatica	94	87	6.7e-69
C305-cds1	N	N	CBM48	N	1	CDS	besthit: 1 4-alpha-glucan branching protein GlgB	Actinobacteria	Leifsonia sp. 109	96	91	2.1e-116
C1020-cds5	N	N	CE12	N	1	CDS	glyceraldehyde 3-phosphate reductase	Actinobacteria	Leifsonia sp. 109	96	92	3.1e-184
C440-cds8	N	N	GH6	N	1	CDS	ATP-dependent Clp protease ATP-binding subunit	Actinobacteria	Leifsonia sp. 109	97	94	0
C2566-cds1	N	GT83	N	N	1	CDS	besthit: hypothetical protein	Actinobacteria	Leifsonia sp. 109	85	78	1.2e-63
C634-cds4	N	N	CBM2	N	1	CDS	besthit: DUF11 domain-containing protein	Actinobacteria	Leifsonia sp. 21MFCrub1.1	64	55	0
C483-cds3	N	N	GH13_30	N	1	CDS	DNA polymerase III subunit alpha	Actinobacteria	Leifsonia sp. 21MFCrub1.1	98	96	0
C728-cds4	N	N	GH6	N	1	CDS	ATP-dependent Clp protease ATP-binding subunit	Actinobacteria	Leifsonia sp. 21MFCrub1.1	99	98	0
C924-cds2	N	N	GH65	N	1	CDS	S9 family peptidase	Actinobacteria	Leifsonia sp. 21MFCrub1.1	96	93	0
C483-cds12	N	N	GT28	N	1	CDS	UDP-N-acetylmuramate--L-alanine ligase	Actinobacteria	Leifsonia sp. 21MFCrub1.1	98	94	5.7e-258
C5363-cds1	N	CBM50	N	Y(1-38)	1	CDS	besthit: LysM peptidoglycan-binding domain-containing protein	Actinobacteria	Leifsonia sp. 21MFCrub1.1	88	83	5.2e-96
C10479-cds1	N	GH23	N	N	1	CDS	besthit: hypothetical protein	Actinobacteria	Leifsonia sp. 21MFCrub1.1	95	90	4.9e-40
C709-cds8	N	GH23	N	Y(1-30)	1	CDS	hypothetical protein	Actinobacteria	Leifsonia sp. 21MFCrub1.1	84	76	1.1e-99
C1055-cds1	N	N	GH13_33	N	1	CDS	besthit: trehalose synthase	Actinobacteria	Leifsonia sp. CL154	95	88	4.5e-121
C305-cds9	N	GH23	N	N	1	CDS	hypothetical protein	Actinobacteria	Leifsonia sp. Leaf336	93	85	5.3e-81
C569-cds12	N	N	CBM5	Y(1-34)	1	CDS	multifunctional nuclease/2',3'-cyclic-nucleotide 2'-phosphodiesterase/5'-nucleotidase/3'-nucleotidase	Actinobacteria	Leifsonia xyli	94	92	0
C931-cds2	N	N	GH0	N	1	CDS	hypothetical protein	Actinobacteria	Leifsonia xyli	93	89	0
C736-cds4	N	N	GH13_11	N	1	CDS	glycine C-acetyltransferase	Actinobacteria	Leifsonia xyli	100	98	9.3e-247
C406-cds15	N	N	GH2	N	1	CDS	amidohydrolase	Actinobacteria	Leifsonia xyli	96	93	1.3e-215
C446-cds12	N	N	GT4	N	1	CDS	F0F1 ATP synthase subunit alpha	Actinobacteria	Leifsonia xyli	98	97	2.4e-297
C6801-cds1	N	CE14	N	N	1	CDS	besthit: histidine kinase	Actinobacteria	Leifsonia xyli	97	94	3.4e-98
C928-cds7	N	CE9	N	N	1	CDS	besthit: N-acetylglucosamine-6-phosphate deacetylase	Actinobacteria	Leifsonia xyli	91	82	1.2e-44
C2519-cds2	N	GH23	N	Y(1-41)	1	CDS	lytic transglycosylase domain-containing protein	Actinobacteria	Leifsonia xyli	89	79	9.6e-73
C693-cds3	N	GH33	N	N	1	CDS	sulfatase-modifying factor protein	Actinobacteria	Leifsonia xyli	90	87	6.5e-125
C2376-cds3	N	GT4	N	N	1	CDS	besthit: glycosyltransferase family 1 protein	Actinobacteria	Leifsonia xyli	95	94	2.2e-38
C2453-cds2	N	GH26	N	N	1	CDS	besthit: MULTISPECIES: hypothetical protein	Actinobacteria	Microbacteriaceae	98	94	5.6e-85
C3-cds287	N	N	GH6	N	1	CDS	MULTISPECIES: ATP-dependent chaperone ClpB	Actinobacteria	Microbacterium	100	100	0
C1-cds171	N	N	GT4	N	1	CDS	MULTISPECIES: F0F1 ATP synthase subunit alpha	Actinobacteria	Microbacterium	100	100	4.9e-306
C6-cds145	N	GH33	N	N	1	CDS	MULTISPECIES: sulfatase-modifying factor protein	Actinobacteria	Microbacterium	97	93	2.3e-138
C6-cds241	N	N	GH23	N	1	CDS	Transglycosylase SLT domain-containing protein	Actinobacteria	Microbacterium paraoxydans	95	94	2.9e-101
C8-cds82	N	N	PL0	N	1	CDS	hypothetical protein	Actinobacteria	Microbacterium paraoxydans	97	97	0
C1-cds640	N	N	GH13_11	N	1	CDS	serine hydroxymethyltransferase	Actinobacteria	Microbacterium sp. CH1	100	100	5.3e-239
C1-cds694	N	N	CBM5	Y(1-47)	1	CDS	multifunctional nuclease/2',3'-cyclic-nucleotide 2'-phosphodiesterase/5'-nucleotidase/3'-nucleotidase	Actinobacteria	Microbacterium sp. LCT-H2	99	99	0
C55-cds40	N	N	CBM50	Y(1-23)	1	CDS	peptidoglycan-binding protein LysM	Actinobacteria	Microbacterium sp. LCT-H2	99	99	9.2e-171
C3-cds144	N	N	GH13_3	N	1	CDS	D-serine/D-alanine/glycine transporter	Actinobacteria	Microbacterium sp. LCT-H2	100	99	1.1e-267
C55-cds62	N	N	GH13_30	N	1	CDS	error-prone DNA polymerase	Actinobacteria	Microbacterium sp. LCT-H2	99	99	0
C6-cds70	N	N	GH28	N	1	CDS	threonine--tRNA ligase	Actinobacteria	Microbacterium sp. LCT-H2	99	99	0
C3-cds278	N	N	GH38	N	1	CDS	besthit: alpha-mannosidase	Actinobacteria	Microbacterium sp. LCT-H2	99	99	9.5e-214
C3-cds500	N	N	GH6	N	1	CDS	ATP-dependent Clp protease ATP-binding subunit	Actinobacteria	Microbacterium sp. LCT-H2	100	100	0
C1-cds132	N	N	GH65	N	1	CDS	S9 family peptidase	Actinobacteria	Microbacterium sp. LCT-H2	99	99	0
C3-cds57	N	N	GH92	Y(1-36)	1	CDS	metallophosphoesterase	Actinobacteria	Microbacterium sp. LCT-H2	99	99	0
C1-cds305	N	N	GT0	N	1	CDS	hypothetical protein	Actinobacteria	Microbacterium sp. LCT-H2	99	99	1.3e-261
C1-cds290	N	N	GT2	N	1	CDS	glycosyltransferase family 2 protein	Actinobacteria	Microbacterium sp. LCT-H2	100	99	0
C8-cds75	N	N	GT2	N	1	CDS	glycosyltransferase family 2 protein	Actinobacteria	Microbacterium sp. LCT-H2	99	99	4.1e-172
C1-cds307	N	N	GT4	N	1	CDS	hypothetical protein	Actinobacteria	Microbacterium sp. LCT-H2	100	99	7.2e-219
C1-cds313	N	N	GT4	N	1	CDS	hypothetical protein	Actinobacteria	Microbacterium sp. LCT-H2	100	100	1.3e-212
C1-cds328	N	N	GT4	N	1	CDS	glycosyl transferase	Actinobacteria	Microbacterium sp. LCT-H2	100	99	1.2e-183
C3-cds281	N	N	GT4	N	1	CDS	glycosyltransferase	Actinobacteria	Microbacterium sp. LCT-H2	100	100	8.7e-231
C8-cds73	N	N	GT4	N	1	CDS	hypothetical protein	Actinobacteria	Microbacterium sp. LCT-H2	100	99	1.4e-186
C1-cds690	N	GH0	N	Y(1-25)	1	CDS	hypothetical protein	Actinobacteria	Microbacterium sp. LCT-H2	99	99	0
C3-cds202	N	GH16	N	N	1	CDS	acyltransferase	Actinobacteria	Microbacterium sp. LCT-H2	94	94	3.7e-286
C1-cds338	N	GT2	N	N	1	CDS	glycosyl/glycerophosphate transferase	Actinobacteria	Microbacterium sp. LCT-H2	99	99	2.7e-276
C1-cds339	N	GT2+GT4	N	N	1	CDS	glycosyl/glycerophosphate transferase	Actinobacteria	Microbacterium sp. LCT-H2	100	99	3.2e-233
C1-cds445	N	GH23	N	N	1	CDS	besthit: hypothetical protein	Actinobacteria	Microbacterium sp. Leaf203	62	55	5.8e-216
C1927-cds1	N	N	GT2	N	1	CDS	besthit: non-ribosomal peptide synthase/polyketide synthase	Actinobacteria	Mycobacterium sp. 852002-51759_SCH5129042	99	99	0
C1157-cds1	N	GH23	N	N	1	CDS	hypothetical protein	Actinobacteria	Mycobacterium sp. 852002-51759_SCH5129042	100	100	4.5e-64
C1738-cds1	N	N	CBM13	Y(1-46)	1	CDS	besthit: Ricin-type beta-trefoil lectin domain-like	Actinobacteria	Nakamurella panacisegetis	88	79	1.1e-121
C918-cds4	N	N	GH0	N	1	CDS	besthit: MULTISPECIES: amylo-alpha-1 6-glucosidase	Actinobacteria	Nocardia	100	100	5e-234
C1859-cds3	N	AA3+AA8	N	N	1	CDS	besthit: MULTISPECIES: choline dehydrogenase	Actinobacteria	Nocardia	100	100	1.5e-165
C6128-cds1	N	GH23	N	Y(1-35)	1	CDS	MULTISPECIES: resuscitation-promoting factor	Actinobacteria	Nocardia	100	100	3.7e-93
C10159-cds1	N	GT2	N	N	1	CDS	besthit: MULTISPECIES: glycosyltransferase family 2 protein	Actinobacteria	Nocardia	98	98	8.4e-41
C2602-cds2	N	GT2	N	N	1	CDS	besthit: MULTISPECIES: glycosyl transferase	Actinobacteria	Nocardia	100	100	8.2e-87
C4190-cds2	N	GT2	N	N	1	CDS	besthit: MULTISPECIES: glycosyltransferase family 2 protein	Actinobacteria	Nocardia	100	100	7e-49
C9021-cds1	N	GT2	N	N	1	CDS	besthit: MULTISPECIES: glycosyltransferase family 2 protein	Actinobacteria	Nocardia	100	100	2.6e-67
C6169-cds2	N	GT28	N	N	1	CDS	besthit: MULTISPECIES: undecaprenyldiphospho-muramoylpentapeptide beta-N-acetylglucosaminyltransferase	Actinobacteria	Nocardia	100	100	3.9e-44
C8410-cds2	N	GT4	N	N	1	CDS	besthit: MULTISPECIES: GDP-mannose-dependent alpha- 1-6 -phosphatidylinositol dimannoside mannosyltransferase	Actinobacteria	Nocardia	100	100	5.2e-31
C9043-cds1	N	GT2	N	N	1	CDS	besthit: glycosyltransferase family 2 protein	Actinobacteria	Nocardia cerradoensis	100	100	1.9e-52
C4826-cds1	N	GH23	N	N	1	CDS	besthit: lytic transglycosylase	Actinobacteria	Nocardia elegans	97	97	1.6e-69
C1916-cds4	N	N	CE1	N	1	CDS	besthit: esterase	Actinobacteria	Nocardia nova	100	100	2.2e-124
C3740-cds1	N	N	GH13_30	N	1	CDS	besthit: DNA polymerase III subunit alpha	Actinobacteria	Nocardia nova	100	100	1.1e-250
C4695-cds1	N	N	GH13_30	N	1	CDS	besthit: DNA polymerase III subunit alpha	Actinobacteria	Nocardia nova	100	100	2.9e-203
C1403-cds1	N	N	GH4	N	1	CDS	besthit: non-ribosomal peptide synthetase	Actinobacteria	Nocardia nova	100	100	0
C1786-cds1	N	N	GH4	N	1	CDS	besthit: non-ribosomal peptide synthase/polyketide synthase partial	Actinobacteria	Nocardia nova	100	100	0
C1791-cds1	N	N	GH4	N	1	CDS	besthit: non-ribosomal peptide synthase/polyketide synthase	Actinobacteria	Nocardia nova	100	100	0
C2239-cds1	N	N	GH4	N	1	CDS	besthit: non-ribosomal peptide synthetase	Actinobacteria	Nocardia nova	100	99	0
C2555-cds1	N	N	GH4	N	1	CDS	besthit: non-ribosomal peptide synthase/polyketide synthase partial	Actinobacteria	Nocardia nova	99	99	0
C895-cds1	N	N	GH4	N	1	CDS	besthit: non-ribosomal peptide synthetase	Actinobacteria	Nocardia nova	100	100	0
C1765-cds1	N	N	GH6	N	1	CDS	ATP-dependent chaperone ClpB	Actinobacteria	Nocardia nova	100	100	0
C3591-cds1	N	N	GH65	N	1	CDS	besthit: trehalose-phosphatase	Actinobacteria	Nocardia nova	100	99	2.4e-245
C5189-cds1	N	N	GH65	N	1	CDS	besthit: trehalose-phosphatase	Actinobacteria	Nocardia nova	100	100	2e-176
C4951-cds1	N	N	GT0	N	1	CDS	besthit: phospholipid carrier-dependent glycosyltransferase	Actinobacteria	Nocardia nova	100	100	4.5e-182
C1374-cds1	N	N	GT2	N	1	CDS	besthit: non-ribosomal peptide synthase/polyketide synthase	Actinobacteria	Nocardia nova	98	98	0
C1563-cds2	N	N	GT2	N	1	CDS	besthit: KR domain-containing protein	Actinobacteria	Nocardia nova	100	100	0
C1573-cds1	N	N	GT2	N	1	CDS	besthit: non-ribosomal peptide synthase/polyketide synthase partial	Actinobacteria	Nocardia nova	99	99	0
C2027-cds1	N	N	GT2	N	1	CDS	besthit: non-ribosomal peptide synthetase	Actinobacteria	Nocardia nova	99	99	0
C2068-cds1	N	N	GT2	N	1	CDS	besthit: non-ribosomal peptide synthetase	Actinobacteria	Nocardia nova	100	100	0
C2412-cds1	N	N	GT2	N	1	CDS	besthit: non-ribosomal peptide synthase/polyketide synthase partial	Actinobacteria	Nocardia nova	100	100	0
C3480-cds1	N	N	GT2	N	1	CDS	glycosyl transferase	Actinobacteria	Nocardia nova	100	100	5.1e-195
C701-cds4	N	N	GT4	N	1	CDS	F0F1 ATP synthase subunit alpha	Actinobacteria	Nocardia nova	100	100	2.7e-304
C2598-cds3	N	GH1	N	N	1	CDS	besthit: glycoside hydrolase family 1 protein	Actinobacteria	Nocardia nova	100	100	6.5e-81
C4269-cds2	N	GH23	N	N	1	CDS	besthit: hypothetical protein	Actinobacteria	Nocardia nova	100	100	1.4e-67
C4495-cds2	N	GH23	N	N	1	CDS	besthit: hypothetical protein	Actinobacteria	Nocardia nova	100	100	7.5e-96
C4556-cds1	N	GH23	N	N	1	CDS	peptidoglycan endopeptidase	Actinobacteria	Nocardia nova	100	100	1.1e-183
C4960-cds3	N	GH23	N	N	1	CDS	besthit: hypothetical protein	Actinobacteria	Nocardia nova	100	100	4.2e-109
C7223-cds1	N	GH27	N	N	1	CDS	besthit: glycoside hydrolase family 27 protein	Actinobacteria	Nocardia nova	100	100	5.1e-109
C5013-cds1	N	GH3	N	Y(1-37)	1	CDS	besthit: beta-glucosidase	Actinobacteria	Nocardia nova	100	100	8.4e-49
C2912-cds1	N	GH33	N	N	1	CDS	formylglycine-generating enzyme family protein	Actinobacteria	Nocardia nova	100	100	2.5e-173
C5135-cds1	N	GH57	N	N	1	CDS	besthit: DUF1957 domain-containing protein	Actinobacteria	Nocardia nova	100	100	4.1e-88
C3486-cds3	N	GT0	N	N	1	CDS	besthit: phospholipid carrier-dependent glycosyltransferase	Actinobacteria	Nocardia nova	100	100	3.5e-95
C4923-cds1	N	GT0	N	N	1	CDS	besthit: phospholipid carrier-dependent glycosyltransferase	Actinobacteria	Nocardia nova	100	100	1.7e-136
C6732-cds1	N	GT0	N	N	1	CDS	besthit: phospholipid carrier-dependent glycosyltransferase	Actinobacteria	Nocardia nova	99	99	2e-106
C7564-cds1	N	GT0	N	N	1	CDS	besthit: phospholipid carrier-dependent glycosyltransferase	Actinobacteria	Nocardia nova	100	100	4.8e-93
C7811-cds1	N	GT0	N	N	1	CDS	besthit: phospholipid carrier-dependent glycosyltransferase	Actinobacteria	Nocardia nova	100	100	1.9e-83
C8763-cds1	N	GT0	N	N	1	CDS	besthit: glycosyl transferase	Actinobacteria	Nocardia nova	100	100	1.9e-73
C4507-cds3	N	GT4	N	N	1	CDS	besthit: glycosyltransferase family 1 protein	Actinobacteria	Nocardia nova	100	100	3.2e-46
C7204-cds1	N	GT53	N	N	1	CDS	besthit: arabinosyltransferase	Actinobacteria	Nocardia nova	100	100	7.2e-103
C4523-cds2	N	GT85	N	N	1	CDS	besthit: hypothetical protein	Actinobacteria	Nocardia nova	100	100	1.8e-61
C2231-cds1	N	N	GH23	N	1	CDS	besthit: hypothetical protein	Actinobacteria	Nocardia otitidiscaviarum	59	46	2.8e-168
C2314-cds1	N	N	GH4	N	1	CDS	besthit: non-ribosomal peptide synthetase	Actinobacteria	Nocardia sp. 852002-20019_SCH5090214	100	100	0
C1642-cds1	N	N	GT2	N	1	CDS	besthit: cyclohexanecarboxylate-CoA ligase	Actinobacteria	Nocardia sp. 852002-20019_SCH5090214	99	99	0
C4625-cds1	N	N	GT53	N	1	CDS	besthit: arabinosyltransferase	Actinobacteria	Nocardia sp. 852002-20019_SCH5090214	100	100	1.1e-194
C10578-cds1	N	GH23	N	N	1	CDS	besthit: hypothetical protein	Actinobacteria	Nocardia sp. 852002-20019_SCH5090214	99	99	8.4e-56
C1717-cds1	N	N	GH4	N	1	CDS	besthit: non-ribosomal peptide synthase/polyketide synthase	Actinobacteria	Nocardia sp. 852002-51101_SCH5132738	100	99	0
C5130-cds1	N	CE1	N	N	1	CDS	besthit: hypothetical protein A5789_05035	Actinobacteria	Nocardia sp. 852002-51101_SCH5132738	100	98	1.6e-31
C6498-cds1	N	CE1	N	Y(1-26)	1	CDS	besthit: mycolyltransferase	Actinobacteria	Nocardia sp. 852002-51101_SCH5132738	100	100	1.3e-24
C8256-cds1	N	GT2	N	N	1	CDS	besthit: N-acetylglucosaminyl-diphospho-decaprenol L-rhamnosyltransferase	Actinobacteria	Nocardia sp. 852002-51101_SCH5132738	100	99	2.6e-87
C7156-cds1	N	GT51	N	N	1	CDS	besthit: penicillin-binding protein	Actinobacteria	Nocardia sp. 852002-51101_SCH5132738	100	100	5.9e-105
C1255-cds1	N	N	GT2	N	1	CDS	non-ribosomal peptide synthetase	Actinobacteria	Nocardia sp. 852002-51244_SCH5132740	98	97	0
C8248-cds2	N	GT4	N	N	1	CDS	besthit: MSMEG_0565 family glycosyltransferase	Actinobacteria	Nocardia sp. BMG51109	100	100	4.4e-07
C10749-cds1	N	AA3+AA8	N	N	1	CDS	besthit: choline dehydrogenase	Actinobacteria	Nocardia sp. NRRL WC-3656	100	100	4.2e-21
C11746-cds1	N	GH13	N	N	1	CDS	besthit: glycogen debranching enzyme GlgX	Actinobacteria	Nocardia sp. NRRL WC-3656	100	100	1.4e-52
C2154-cds3	N	GH15	N	N	1	CDS	besthit: glycoside hydrolase family 15 protein	Actinobacteria	Nocardia sp. NRRL WC-3656	100	100	1.1e-24
C2583-cds2	N	GH23	N	N	1	CDS	besthit: peptidoglycan endopeptidase	Actinobacteria	Nocardia sp. NRRL WC-3656	100	99	6.6e-62
C6135-cds1	N	GH23	N	N	1	CDS	besthit: lytic transglycosylase	Actinobacteria	Nocardia sp. NRRL WC-3656	99	99	3.3e-61
C6826-cds1	N	GH23	N	N	1	CDS	besthit: hypothetical protein	Actinobacteria	Nocardia sp. NRRL WC-3656	92	88	5.3e-99
C7019-cds1	N	GH23	N	N	1	CDS	besthit: hypothetical protein	Actinobacteria	Nocardia sp. NRRL WC-3656	100	100	1.2e-47
C2532-cds1	N	GT4	N	N	1	CDS	besthit: glycosyltransferase family 1 protein	Actinobacteria	Nocardia sp. NRRL WC-3656	96	95	6.3e-93
C2981-cds4	N	GT9	N	N	1	CDS	besthit: glycosyltransferase family 9 protein	Actinobacteria	Nocardia sp. NRRL WC-3656	100	100	3.6e-75
C11504-cds1	N	GH20	N	N	1	CDS	besthit: hypothetical protein JCM18909_632	Actinobacteria	Propionibacterium acnes JCM 18909	100	100	2.8e-53
C791-cds3	CE1(171-391)	N	N	N	1	CDS	esterase	Firmicutes	Bacillus sp. ABP14	99	98	7.9e-229
C85-cds17	GT2_Glyco_tranf_2_5(10-220)	N	N	N	1	CDS	MULTISPECIES: streptomycin biosynthesis protein StrF	Firmicutes	Bacillus	100	100	1.4e-132
C369-cds16	N	N	GH6	N	1	CDS	MULTISPECIES: ATP-dependent Clp protease ATP-binding subunit	Firmicutes	Bacillus	100	100	0
C87-cds42	N	N	GH6	N	1	CDS	MULTISPECIES: ATP-dependent chaperone ClpB	Firmicutes	Bacillus	100	100	0
C141-cds16	N	N	GH73	Y(1-28)	1	CDS	MULTISPECIES: N-acetylmuramoyl-L-alanine amidase	Firmicutes	Bacillus	100	100	0
C50-cds71	N	N	GT0	N	1	CDS	MULTISPECIES: UDP-N-acetylglucosamine 2-epimerase (non-hydrolyzing)	Firmicutes	Bacillus	100	100	9.4e-208
C17-cds109	N	N	GT13	N	1	CDS	MULTISPECIES: valine--tRNA ligase	Firmicutes	Bacillus	100	100	0
C118-cds14	N	N	GT2	N	1	CDS	MULTISPECIES: glycosyl transferase	Firmicutes	Bacillus	100	100	9.5e-238
C95-cds31	N	N	GT2	N	1	CDS	MULTISPECIES: nucleotide sugar dehydrogenase	Firmicutes	Bacillus	100	100	1e-234
C209-cds7	N	N	GT30	N	1	CDS	MULTISPECIES: phosphogluconate dehydrogenase (NADP(+)-dependent, decarboxylating)	Firmicutes	Bacillus	100	100	8.3e-270
C138-cds10	N	N	GT4	N	1	CDS	MULTISPECIES: ATP synthase subunit alpha	Firmicutes	Bacillus	100	100	1.4e-278
C188-cds19	N	CE11	N	N	1	CDS	MULTISPECIES: beta-hydroxyacyl-ACP dehydratase	Firmicutes	Bacillus	100	100	2.4e-74
C368-cds7	N	N	CBM5	Y(1-28)	1	CDS	peptidase M60	Firmicutes	Bacillus sp. ABP14	99	98	0
C142-cds17	N	N	GH13_3	N	1	CDS	amino acid permease	Firmicutes	Bacillus sp. ABP14	100	100	2.7e-260
C163-cds21	N	N	GH28	N	1	CDS	threonine--tRNA ligase	Firmicutes	Bacillus sp. ABP14	99	98	0
C260-cds2	AA3(5-565)	N	N	N	1	CDS	GMC family oxidoreductase	Firmicutes	Aneurinibacillus migulanus	100	100	0
C16-cds58	AA4(11-243)	N	N	N	1	CDS	glycolate oxidase subunit GlcD	Firmicutes	Bacillus coagulans	100	100	4.4e-263
C100-cds29	AA4(2-225)	N	N	N	1	CDS	FAD-binding protein	Firmicutes	Bacillus coagulans	100	100	6.2e-262
C91-cds45	AA4(25-240)	N	N	N	1	CDS	FAD-binding oxidoreductase	Firmicutes	Aneurinibacillus migulanus	100	100	6.6e-281
C219-cds25	AA4(26-228)	N	N	N	1	CDS	lactate dehydrogenase	Firmicutes	Aneurinibacillus migulanus	99	99	1.4e-247
C300-cds19	AA4(3-218)	N	N	N	1	CDS	FAD-binding protein	Firmicutes	Aneurinibacillus migulanus	100	100	2.4e-258
C181-cds14	AA4(4-237)	N	N	N	1	CDS	MULTISPECIES: glycolate oxidase subunit GlcD	Firmicutes	Bacillus	100	99	2e-263
C342-cds20	AA4(5-242)	N	N	N	1	CDS	FAD-binding protein	Firmicutes	Bacillus thuringiensis	100	100	5.2e-264
C619-cds5	AA4(6-231)	N	N	N	1	CDS	glycolate oxidase	Firmicutes	Aneurinibacillus migulanus	99	98	4.9e-262
C219-cds27	AA4(6-240)	N	N	N	1	CDS	FAD-binding protein	Firmicutes	Aneurinibacillus migulanus	100	99	5.6e-274
C72-cds40	AA6(2-176)	N	N	N	1	CDS	hypothetical protein	Firmicutes	Aneurinibacillus migulanus	100	100	4.1e-103
C142-cds4	AA7(10-191)	N	N	N	1	CDS	FAD-binding protein	Firmicutes	Bacillus thuringiensis	99	99	1.3e-248
C36-cds1	CBM32(49-185)	N	N	Y(1-35)	1	CDS	besthit: hypothetical protein BK140_18760	Firmicutes	Paenibacillus macerans	100	100	5.9e-114
C273-cds20	CE1(13-241)	N	N	N	1	CDS	alpha/beta hydrolase	Firmicutes	Aneurinibacillus migulanus	99	99	1e-141
C317-cds16	CE1(15-238)	N	N	N	1	CDS	esterase family protein	Firmicutes	Bacillus coagulans	100	100	1.9e-140
C85-cds32	CE1(15-238)	N	N	N	1	CDS	esterase family protein	Firmicutes	Bacillus thuringiensis	100	99	1e-138
C169-cds19	CE1(17-233)	N	N	N	1	CDS	esterase family protein	Firmicutes	Aneurinibacillus migulanus	99	98	1.9e-129
C48-cds62	CE1(192-334)	N	N	Y(1-32)	1	CDS	peptidase	Firmicutes	Paenibacillus macerans	99	98	2.1e-246
C214-cds13	CE1(23-255)	N	N	N	1	CDS	alpha/beta hydrolase	Firmicutes	Bacillus thuringiensis	99	99	8.1e-156
C229-cds1	CE1(25-277)	N	N	N	1	CDS	enterobactin esterase	Firmicutes	Paenibacillus macerans	93	92	2.1e-174
C1118-cds3	CE1(36-269)	N	N	N	1	CDS	alpha/beta hydrolase	Firmicutes	Aneurinibacillus migulanus	100	99	8.4e-164
C114-cds27	CE1(47-235)	N	N	N	1	CDS	besthit: hypothetical protein	Firmicutes	Paenibacillus macerans	99	99	9.9e-238
C179-cds35	CE10(28-313)	N	N	N	1	CDS	lipase	Firmicutes	Paenibacillus macerans	99	98	5e-178
C176-cds7	CE10(32-214)	N	N	N	1	CDS	alpha/beta hydrolase	Firmicutes	Bacillus coagulans	100	100	4.7e-139
C49-cds53	CE10(33-254)	N	N	N	1	CDS	hypothetical protein BK140_10140	Firmicutes	Paenibacillus macerans	100	99	6.9e-160
C47-cds20	CE10(41-302)	N	N	N	1	CDS	esterase	Firmicutes	Paenibacillus macerans	98	97	4.1e-183
C124-cds4	CE10(419-673)	N	N	N	1	CDS	hypothetical protein BK140_02565	Firmicutes	Paenibacillus macerans	98	97	0
C77-cds53	CE10(482-725)	N	N	N	1	CDS	peptidase S9 family protein	Firmicutes	Paenibacillus macerans	95	94	0
C268-cds4	CE10(68-337)	N	N	N	1	CDS	alpha/beta hydrolase	Firmicutes	Bacillus cereus	99	99	6e-193
C815-cds2	CE10(79-272)	N	N	N	1	CDS	carboxylesterase/lipase family protein	Firmicutes	Bacillus coagulans	100	100	2.2e-297
C169-cds29	CE10(82-215)	N	N	N	1	CDS	para-nitrobenzyl esterase	Firmicutes	Aneurinibacillus migulanus	99	99	5.2e-294
C143-cds17	CE14(6-123)	N	N	N	1	CDS	PIG-L family deacetylase	Firmicutes	Paenibacillus macerans	98	97	1.5e-123
C9-cds144	CE3(45-248)	N	N	Y(1-26)	1	CDS	hypothetical protein B4100_3614	Firmicutes	Bacillus coagulans	100	100	1.2e-145
C689-cds10	CE4(119-238)	N	N	N	1	CDS	Peptidoglycan/xylan/chitin deacetylase, PgdA/CDA1 family	Firmicutes	Aneurinibacillus migulanus	100	100	2.4e-151
C13-cds79	CE4(131-270)	N	N	Y(1-36)	1	CDS	polysaccharide deacetylase family protein	Firmicutes	Paenibacillus macerans	100	100	4e-172
C39-cds69	CE4(14-137)	N	N	N	1	CDS	polysaccharide deacetylase	Firmicutes	Paenibacillus macerans	99	99	1.8e-160
C6572-cds1	CE4(65-221)	N	N	N	1	CDS	hypothetical protein AF333_11110	Firmicutes	Aneurinibacillus migulanus	100	100	1.2e-125
C1228-cds3	CE4(88-246)	N	N	N	1	CDS	hypothetical protein	Firmicutes	Aneurinibacillus migulanus	99	98	1.3e-141
C1018-cds3	CE4(93-247)	N	N	N	1	CDS	hypothetical protein	Firmicutes	Aneurinibacillus migulanus	99	99	1.2e-165
C1341-cds2	CE7(10-259)	N	N	N	1	CDS	hypothetical protein	Firmicutes	Aneurinibacillus migulanus	99	98	3.4e-157
C28-cds37	CE7(7-315)	N	N	N	1	CDS	acetylesterase	Firmicutes	Paenibacillus macerans	100	100	2.7e-187
C741-cds7	GH109(3-119)	N	N	N	1	CDS	gfo/Idh/MocA family oxidoreductase	Firmicutes	Aneurinibacillus migulanus	99	99	4.5e-199
C124-cds8	GH109(3-120)	N	N	N	1	CDS	oxidoreductase	Firmicutes	Paenibacillus macerans	100	100	3.4e-207
C76-cds50	GH109(4-115)	N	N	N	1	CDS	gfo/Idh/MocA family oxidoreductase	Firmicutes	Paenibacillus macerans	99	98	2.9e-198
C22-cds25	GH109(4-119)	N	N	N	1	CDS	gfo/Idh/MocA family oxidoreductase	Firmicutes	Paenibacillus macerans	99	99	2.9e-217
C124-cds10	GH109(5-118)	N	N	N	1	CDS	gfo/Idh/MocA family oxidoreductase	Firmicutes	Paenibacillus macerans	99	98	7.6e-196
C26-cds27	GH109(5-122)	N	N	N	1	CDS	oxidoreductase	Firmicutes	Paenibacillus macerans	100	100	2.7e-204
C948-cds5	GH109(6-113)	N	N	N	1	CDS	gfo/Idh/MocA family oxidoreductase	Firmicutes	Aneurinibacillus migulanus	100	100	1.4e-200
C85-cds18	GT2_Glyco_tranf_2_5(8-219)	N	N	N	1	CDS	MULTISPECIES: streptomycin biosynthesis protein StrF	Firmicutes	Bacillus cereus group	99	98	3.1e-129
C188-cds9	GT2_Glycos_transf_2(15-142)	N	N	N	1	CDS	glycosyltransferase family 2 protein	Firmicutes	Bacillus thuringiensis	98	95	2.8e-182
C188-cds11	GT2_Glycos_transf_2(22-185)	N	N	N	1	CDS	glycosyltransferase family 2 protein	Firmicutes	Bacillus cereus	97	94	2.4e-164
C188-cds7	GT2_Glycos_transf_2(3-100)	N	N	N	1	CDS	glycosyltransferase family 2 protein	Firmicutes	Bacillus cereus	99	96	1.3e-164
C1339-cds6	GT2_Glycos_transf_2(4-128)	N	N	N	1	CDS	besthit: glycosyltransferase family 2 protein	Firmicutes	Anaerosporobacter mobilis	63	43	1.4e-63
C44-cds59	GT2_Glycos_transf_2(5-124)	N	N	N	1	CDS	family 2 glycosyl transferase	Firmicutes	Paenibacillus macerans	100	99	3.6e-153
C44-cds60	GT2_Glycos_transf_2(5-165)	N	N	N	1	CDS	glycosyltransferase family 2 protein	Firmicutes	Paenibacillus macerans	100	100	7.4e-151
C44-cds57	GT2_Glycos_transf_2(6-118)	N	N	N	1	CDS	hypothetical protein BK140_10840	Firmicutes	Paenibacillus macerans	100	100	2e-156
C44-cds58	GT2_Glycos_transf_2(6-120)	N	N	N	1	CDS	hypothetical protein BK140_10845	Firmicutes	Paenibacillus macerans	100	100	1.2e-168
C35-cds71	GT2_Glycos_transf_2(6-137)	N	N	N	1	CDS	besthit: glycosyltransferase family 2 protein	Firmicutes	Blautia sp. An46	68	48	3e-80
C31-cds43	GT2_Glycos_transf_2(6-137)	N	N	N	1	CDS	hypothetical protein BK140_14560	Firmicutes	Paenibacillus macerans	99	98	9.9e-185
C348-cds20	GT2_Glycos_transf_2(7-133)	N	N	N	1	CDS	glycosyltransferase family 2 protein	Firmicutes	Aneurinibacillus migulanus	100	100	5.1e-124
C59-cds16	GT2_Glycos_transf_2(7-161)	N	N	N	1	CDS	hypothetical protein BK140_02760	Firmicutes	Paenibacillus macerans	97	92	1.4e-164
C44-cds40	GT2_Glycos_transf_2(8-172)	N	N	N	1	CDS	glycosyl transferase family 2	Firmicutes	Paenibacillus macerans	99	99	9.8e-145
C67-cds15	GT2_Glycos_transf_2(8-183)	N	N	N	1	CDS	glycosyltransferase family 2 protein	Firmicutes	Paenibacillus macerans	98	97	3.4e-174
C28-cds108	GT27(10-270)	N	N	N	1	CDS	glycosyl transferase	Firmicutes	Paenibacillus macerans	100	100	3.8e-172
C167-cds33	GT28(218-353)	N	N	N	1	CDS	galactosyldiacylglycerol synthase	Firmicutes	Paenibacillus macerans	99	99	8.1e-215
C67-cds25	GT4(168-323)	N	N	N	1	CDS	hypothetical protein	Firmicutes	Paenibacillus sp. Soil724D2	77	59	1.4e-120
C842-cds1	GT4(176-324)	N	N	N	1	CDS	glycosyltransferase family 4 protein	Firmicutes	Aneurinibacillus migulanus	100	100	2.4e-200
C842-cds2	GT4(184-329)	N	N	N	1	CDS	Glycosyltransferase involved in cell wall bisynthesis	Firmicutes	Aneurinibacillus migulanus	100	100	3.4e-199
C44-cds50	GT4(205-358)	N	N	N	1	CDS	hypothetical protein BK140_10805	Firmicutes	Paenibacillus macerans	99	98	2.3e-236
C116-cds28	GT4(238-345)	N	N	N	1	CDS	glycosyltransferase family 1 protein	Firmicutes	Paenibacillus macerans	100	100	2.8e-240
C281-cds10	N	N	GH28	N	1	CDS	threonine--tRNA ligase	Firmicutes	Aneurinibacillus aneurinilyticus ATCC 12856	92	90	0
C153-cds11	N	N	CBM50	N	1	CDS	LysM peptidoglycan-binding domain-containing protein	Firmicutes	Aneurinibacillus migulanus	100	100	6.4e-281
C254-cds9	N	N	CBM50	N	1	CDS	LysM peptidoglycan-binding domain-containing protein	Firmicutes	Aneurinibacillus migulanus	100	100	9.6e-222
C197-cds16	N	N	CE4	Y(1-27)	1	CDS	DUF1343 domain-containing protein, partial	Firmicutes	Aneurinibacillus migulanus	99	99	4.9e-223
C198-cds15	N	N	GH13_11	N	1	CDS	glycine hydroxymethyltransferase	Firmicutes	Aneurinibacillus migulanus	100	100	7.7e-282
C494-cds15	N	N	GH13_11	N	1	CDS	serine hydroxymethyltransferase	Firmicutes	Aneurinibacillus migulanus	100	100	3.3e-238
C898-cds2	N	N	GH13_11	N	1	CDS	serine hydroxymethyltransferase	Firmicutes	Aneurinibacillus migulanus	100	99	1.3e-234
C151-cds38	N	N	GH13_30	N	1	CDS	DNA polymerase III subunit alpha	Firmicutes	Aneurinibacillus migulanus	100	99	0
C55-cds15	N	N	GH13_30	N	1	CDS	besthit: AraC family transcriptional regulator	Firmicutes	Aneurinibacillus migulanus	100	100	1.3e-18
C1064-cds5	N	N	GH6	N	1	CDS	ATP-dependent chaperone ClpB	Firmicutes	Aneurinibacillus migulanus	99	99	0
C152-cds10	N	N	GH6	N	1	CDS	ATP-dependent Clp protease ATP-binding subunit	Firmicutes	Aneurinibacillus migulanus	100	100	0
C199-cds27	N	N	GH6	N	1	CDS	ATP-dependent Clp protease ATP-binding subunit	Firmicutes	Aneurinibacillus migulanus	100	100	0
C240-cds31	N	N	GT0	N	1	CDS	UDP-N-acetylglucosamine 2-epimerase (non-hydrolyzing)	Firmicutes	Aneurinibacillus migulanus	99	99	8.1e-215
C395-cds7	N	N	GT13	N	1	CDS	valine--tRNA ligase	Firmicutes	Aneurinibacillus migulanus	99	99	0
C1204-cds2	N	N	GT2	N	1	CDS	besthit: gramicidin S non-ribosomal peptide synthetase GrsB	Firmicutes	Aneurinibacillus migulanus	100	99	0
C1580-cds1	N	N	GT2	N	1	CDS	besthit: gramicidin S non-ribosomal peptide synthetase GrsB	Firmicutes	Aneurinibacillus migulanus	99	99	0
C1797-cds1	N	N	GT2	N	1	CDS	besthit: gramicidin S non-ribosomal peptide synthetase GrsB	Firmicutes	Aneurinibacillus migulanus	100	100	0
C266-cds13	N	N	GT2	N	1	CDS	amino acid adenylation domain-containing protein/thioester reductase domain-containing protein	Firmicutes	Aneurinibacillus migulanus	99	98	0
C391-cds9	N	N	GT2	N	1	CDS	besthit: gramicidin S non-ribosomal peptide synthetase GrsB	Firmicutes	Aneurinibacillus migulanus	100	99	0
C818-cds6	N	N	GT2	N	1	CDS	gramicidin S non-ribosomal peptide synthetase GrsA	Firmicutes	Aneurinibacillus migulanus	99	99	0
C240-cds21	N	N	GT4	N	1	CDS	F0F1 ATP synthase subunit alpha	Firmicutes	Aneurinibacillus migulanus	100	100	2.7e-282
C319-cds6	N	N	GT4	N	1	CDS	glycosyltransferase WbuB	Firmicutes	Aneurinibacillus migulanus	100	100	9.1e-255
C330-cds11	N	N	GT4	N	1	CDS	glycosyl transferase family 1	Firmicutes	Aneurinibacillus migulanus	99	99	5.9e-260
C330-cds9	N	N	GT4	N	1	CDS	hypothetical protein	Firmicutes	Aneurinibacillus migulanus	100	100	1.6e-201
C499-cds7	N	N	GT4	N	1	CDS	hypothetical protein	Firmicutes	Aneurinibacillus migulanus	99	98	2.5e-274
C614-cds4	N	N	GT4	N	1	CDS	NAD-dependent epimerase/dehydratase family protein	Firmicutes	Aneurinibacillus migulanus	100	99	1.1e-185
C153-cds12	N	N	GT47	N	1	CDS	adenylosuccinate synthase	Firmicutes	Aneurinibacillus migulanus	100	100	2.8e-248
C14153-cds1	N	CE4	N	N	1	CDS	besthit: hypothetical protein AF333_01795	Firmicutes	Aneurinibacillus migulanus	100	100	4.1e-11
C504-cds4	N	GH23	N	N	1	CDS	membrane protein	Firmicutes	Aneurinibacillus migulanus	99	99	2.4e-112
C23-cds106	N	N	CBM50	Y(1-30)	1	CDS	bifunctional 2',3'-cyclic-nucleotide 2'-phosphodiesterase/3'-nucleotidase	Firmicutes	Bacillus cereus	99	99	0
C17-cds7	N	N	GH28	N	1	CDS	threonine--tRNA ligase	Firmicutes	Bacillus cereus	100	100	0
C692-cds8	N	GT2+GT4	N	N	1	CDS	glycosyl transferase	Firmicutes	Bacillus cereus	99	98	1.4e-221
C88-cds4	N	CBM50	N	N	1	CDS	Peptidoglycan-binding protein, LysM domain	Firmicutes	Bacillus cereus BDRD-ST26	99	99	1.1e-77
C10915-cds1	N	CE4	N	N	1	CDS	besthit: MULTISPECIES: polysaccharide deacetylase	Firmicutes	Bacillus cereus group	95	95	1.3e-19
C11909-cds2	N	CE4	N	N	1	CDS	besthit: MULTISPECIES: polysaccharide deacetylase	Firmicutes	Bacillus cereus group	100	100	1.7e-14
C12248-cds1	N	CE4	N	N	1	CDS	besthit: MULTISPECIES: polysaccharide deacetylase	Firmicutes	Bacillus cereus group	100	100	2.4e-08
C109-cds18	N	N	CBM50	Y(1-28)	1	CDS	LysM peptidoglycan-binding domain-containing protein	Firmicutes	Bacillus coagulans	97	97	1.8e-107
C12-cds112	N	N	CBM50	Y(1-32)	1	CDS	LysM peptidoglycan-binding domain-containing protein	Firmicutes	Bacillus coagulans	100	99	5.3e-135
C146-cds47	N	N	CBM50	N	1	CDS	N-acetylmuramoyl-L-alanine amidase	Firmicutes	Bacillus coagulans	100	99	4.8e-128
C43-cds35	N	N	GH0	N	1	CDS	pectate lyase	Firmicutes	Bacillus coagulans	99	99	5.8e-268
C112-cds27	N	N	GH13_11	N	1	CDS	serine hydroxymethyltransferase	Firmicutes	Bacillus coagulans	100	100	5.1e-239
C233-cds10	N	N	GH13_3	N	1	CDS	amino acid permease	Firmicutes	Bacillus coagulans	100	100	1.5e-252
C18-cds107	N	N	GH13_30	N	1	CDS	DNA polymerase III subunit alpha	Firmicutes	Bacillus coagulans	99	99	0
C18-cds86	N	N	GH28	N	1	CDS	threonine--tRNA ligase	Firmicutes	Bacillus coagulans	100	100	0
C109-cds36	N	N	GH3	Y(1-19)	1	CDS	DUF1343 domain-containing protein	Firmicutes	Bacillus coagulans	99	98	7.8e-243
C98-cds13	N	N	GH42	N	1	CDS	MFS transporter	Firmicutes	Bacillus coagulans	99	99	1.3e-254
C103-cds59	N	N	GH6	N	1	CDS	ATP-dependent Clp protease ATP-binding subunit	Firmicutes	Bacillus coagulans	100	99	0
C208-cds27	N	N	GH6	N	1	CDS	ATP-dependent chaperone ClpB	Firmicutes	Bacillus coagulans	99	99	0
C210-cds4	N	N	GH6	N	1	CDS	ATP-dependent Clp protease ATP-binding subunit	Firmicutes	Bacillus coagulans	100	100	0
C16-cds164	N	N	GT13	N	1	CDS	valine--tRNA ligase	Firmicutes	Bacillus coagulans	99	99	0
C43-cds16	N	N	GT2	N	1	CDS	hypothetical protein	Firmicutes	Bacillus coagulans	99	99	1.4e-118
C100-cds25	N	N	GT30	N	1	CDS	phosphogluconate dehydrogenase (NADP(+)-dependent, decarboxylating)	Firmicutes	Bacillus coagulans	100	100	1.7e-270
C112-cds34	N	N	GT4	N	1	CDS	F0F1 ATP synthase subunit alpha	Firmicutes	Bacillus coagulans	100	100	4.7e-279
C1781-cds2	N	N	GT4	N	1	CDS	glycosyltransferase family 1 protein	Firmicutes	Bacillus coagulans	100	100	1.3e-231
C12252-cds1	N	CE4	N	N	1	CDS	besthit: hypothetical protein	Firmicutes	Bacillus coagulans	97	96	1.3e-44
C35-cds67	N	GT26	N	N	1	CDS	sugar transferase	Firmicutes	Bacillus coagulans	99	98	9e-124
C170-cds8	N	N	CBM13	N	1	CDS	DUF11 domain-containing protein	Firmicutes	Bacillus thuringiensis	99	99	0
C680-cds3	N	N	CBM13	N	1	CDS	enterotoxin	Firmicutes	Bacillus thuringiensis	100	100	3.9e-184
C390-cds14	N	N	CBM5	Y(1-30)	1	CDS	peptidase	Firmicutes	Bacillus thuringiensis	99	99	0
C141-cds29	N	N	CBM50	N	1	CDS	2',3'-cyclic-nucleotide 2'-phosphodiesterase	Firmicutes	Bacillus thuringiensis	100	99	0
C235-cds6	N	N	GH13_30	N	1	CDS	DNA polymerase III subunit alpha	Firmicutes	Bacillus thuringiensis	99	99	0
C163-cds7	N	N	GH4	N	1	CDS	non-ribosomal peptide synthetase	Firmicutes	Bacillus thuringiensis	98	97	0
C313-cds13	N	N	GH73	Y(1-27)	1	CDS	N-acetylmuramoyl-L-alanine amidase	Firmicutes	Bacillus thuringiensis	99	99	0
C50-cds70	N	N	GT2	N	1	CDS	UDP-glucose/GDP-mannose dehydrogenase family protein	Firmicutes	Bacillus thuringiensis	100	100	9.6e-252
C120-cds45	N	N	GT4	N	1	CDS	membrane protein	Firmicutes	Bacillus thuringiensis	99	99	3.2e-264
C141-cds19	N	GH25	N	N	1	CDS	SH3 domain-containing protein	Firmicutes	Bacillus thuringiensis	100	100	2.2e-50
C21-cds132	N	N	GH73	Y(1-27)	1	CDS	N-acetylmuramoyl-L-alanine amidase	Firmicutes	Bacillus thuringiensis serovar finitimus YBT-020	99	99	0
C27-cds62	N	N	GH23	N	1	CDS	methyltransferase domain-containing protein	Firmicutes	Brevibacillus borstelensis	98	97	0
C179-cds38	N	N	CBM12	Y(1-33)	1	CDS	sugar-binding protein	Firmicutes	Paenibacillus macerans	97	97	5.7e-124
C189-cds14	N	N	CBM13	Y(1-29)	1	CDS	dockerin	Firmicutes	Paenibacillus macerans	100	99	8.4e-178
C59-cds29	N	N	CBM3	Y(1-37)	1	CDS	dockerin	Firmicutes	Paenibacillus macerans	97	97	3.4e-255
C195-cds1	N	N	CBM32	N	1	CDS	hypothetical protein BK140_18760	Firmicutes	Paenibacillus macerans	99	99	0
C33-cds1	N	N	CBM35	Y(1-25)	1	CDS	peptidase S8	Firmicutes	Paenibacillus macerans	99	99	0
C156-cds12	N	N	CBM50	N	1	CDS	peptidase M14	Firmicutes	Paenibacillus macerans	99	98	4.5e-200
C167-cds26	N	N	CBM50	N	1	CDS	bifunctional metallophosphatase/5'-nucleotidase	Firmicutes	Paenibacillus macerans	98	97	0
C5-cds190	N	N	CBM50	Y(1-30)	1	CDS	2',3'-cyclic-nucleotide 2'-phosphodiesterase	Firmicutes	Paenibacillus macerans	99	98	0
C30-cds89	N	N	CE12	N	1	CDS	L-glyceraldehyde 3-phosphate reductase	Firmicutes	Paenibacillus macerans	99	99	8.7e-189
C83-cds11	N	N	GH0	N	1	CDS	cellobiose phosphorylase	Firmicutes	Paenibacillus macerans	99	98	0
C7-cds172	N	N	GH13_11	N	1	CDS	serine hydroxymethyltransferase	Firmicutes	Paenibacillus macerans	100	99	2.5e-233
C5-cds95	N	N	GH13_3	N	1	CDS	amino acid permease	Firmicutes	Paenibacillus macerans	100	99	2.5e-247
C403-cds10	N	N	GH13_30	N	1	CDS	DNA polymerase III subunit alpha	Firmicutes	Paenibacillus macerans	98	98	0
C291-cds6	N	N	GH2	Y(1-23)	1	CDS	ABC transporter substrate-binding protein	Firmicutes	Paenibacillus macerans	98	98	4.6e-225
C189-cds16	N	N	GH28	N	1	CDS	threonine--tRNA ligase	Firmicutes	Paenibacillus macerans	99	98	0
C370-cds11	N	N	GH28	N	1	CDS	threonine--tRNA ligase	Firmicutes	Paenibacillus macerans	100	100	0
C22-cds58	N	N	GH43	N	1	CDS	sensor histidine kinase	Firmicutes	Paenibacillus macerans	98	95	0
C167-cds10	N	N	GH49	Y(1-21)	1	CDS	carbohydrate ABC transporter substrate-binding protein	Firmicutes	Paenibacillus macerans	98	96	4.2e-242
C80-cds4	N	N	GH6	N	1	CDS	ATP-dependent Clp protease ATP-binding subunit ClpC	Firmicutes	Paenibacillus macerans	100	100	0
C7-cds189	N	N	GT0	N	1	CDS	UDP-N-acetylglucosamine 2-epimerase (non-hydrolyzing)	Firmicutes	Paenibacillus macerans	99	99	2.6e-221
C64-cds27	N	N	GT13	N	1	CDS	valine--tRNA ligase	Firmicutes	Paenibacillus macerans	99	99	0
C227-cds21	N	N	GT2	N	1	CDS	glycosyl transferase	Firmicutes	Paenibacillus macerans	100	99	1.1e-211
C26-cds10	N	N	GT2	N	1	CDS	hypothetical protein BK140_25215	Firmicutes	Paenibacillus macerans	100	100	0
C31-cds39	N	N	GT2	N	1	CDS	UDP-glucose 6-dehydrogenase	Firmicutes	Paenibacillus macerans	99	99	3.2e-247
C65-cds53	N	N	GT30	N	1	CDS	phosphogluconate dehydrogenase (NADP(+)-dependent, decarboxylating)	Firmicutes	Paenibacillus macerans	100	100	1.8e-272
C171-cds15	N	N	GT4	N	1	CDS	hypothetical protein BK140_17545	Firmicutes	Paenibacillus macerans	100	100	1.8e-240
C171-cds20	N	N	GT4	N	1	CDS	UDP-N-acetyl-D-glucosamine dehydrogenase	Firmicutes	Paenibacillus macerans	99	98	2.8e-259
C26-cds14	N	N	GT4	N	1	CDS	nucleotide sugar dehydrogenase	Firmicutes	Paenibacillus macerans	100	100	7.3e-263
C31-cds41	N	N	GT4	N	1	CDS	glycosyl transferase	Firmicutes	Paenibacillus macerans	99	99	9.7e-232
C44-cds63	N	N	GT4	N	1	CDS	nucleotide sugar dehydrogenase	Firmicutes	Paenibacillus macerans	99	99	2.5e-241
C76-cds21	N	N	GT4	N	1	CDS	glycosyltransferase family 1 protein	Firmicutes	Paenibacillus macerans	100	100	9e-194
C7-cds196	N	N	GT4	N	1	CDS	F0F1 ATP synthase subunit alpha	Firmicutes	Paenibacillus macerans	99	99	5.2e-278
C182-cds3	N	N	GT47	N	1	CDS	adenylosuccinate synthase	Firmicutes	Paenibacillus macerans	100	100	3.7e-248
C15-cds132	N	CBM50	N	N	1	CDS	peptidoglycan-binding protein	Firmicutes	Paenibacillus macerans	98	98	1e-124
C64-cds1	N	CBM50	N	N	1	CDS	hypothetical protein BK140_11720	Firmicutes	Paenibacillus macerans	97	96	5.5e-229
C49-cds5	N	CE15	N	N	1	CDS	hydrolase	Firmicutes	Paenibacillus macerans	99	98	3.5e-176
C179-cds31	N	GH33	N	Y(1-29)	1	CDS	transcriptional regulator	Firmicutes	Paenibacillus macerans	100	99	3.8e-164
C31-cds30	N	GH43	N	N	1	CDS	besthit: glycoside hydrolase family 43 protein	Firmicutes	Paenibacillus macerans	95	87	3.4e-16
C191-cds12	N	GH65	N	N	1	CDS	beta-phosphoglucomutase	Firmicutes	Paenibacillus macerans	99	99	2.1e-117
C13241-cds1	N	GT2	N	N	1	CDS	besthit: glycosyl transferase family 2	Firmicutes	Paenibacillus macerans	100	97	5.5e-17
C44-cds39	N	GT2	N	N	1	CDS	glycosyltransferase	Firmicutes	Paenibacillus macerans	97	96	1.8e-209
C67-cds13	N	GT26	N	N	1	CDS	sugar transferase	Firmicutes	Paenibacillus macerans	99	99	5e-281
C44-cds56	N	GT4	N	N	1	CDS	hypothetical protein BK140_10835	Firmicutes	Paenibacillus macerans	100	100	1.5e-210
C121-cds43	N	N	PL0	N	1	CDS	heparinase II/III-like family protein	Firmicutes	Paenibacillus macerans	99	98	0
C47-cds47	N	N	PL0	N	1	CDS	hypothetical protein	Firmicutes	Paenibacillus macerans	92	87	0
C56-cds4	N	N	GH23	N	1	CDS	SAM-dependent methyltransferase	Firmicutes	Paenibacillus naphthalenovorans	94	91	0
C5990-cds1	N	CE4	N	N	1	CDS	besthit: chitooligosaccharide deacetylase	Firmicutes	Paenibacillus sp. 32O-W	88	80	0.0065
C67-cds31	N	N	GT4	N	1	CDS	glycosyltransferase family 1 protein	Firmicutes	Paenibacillus sp. J6	89	73	3.4e-193
C117-cds39	PL27(96-615)	N	N	Y(1-35)	1	CDS	hypothetical protein	Firmicutes	Paenibacillus macerans	99	99	0
C13-cds4	SLH(101-142)+CBM54(236-331)	N	N	Y(1-34)	1	CDS	hypothetical protein	Firmicutes	Paenibacillus macerans	77	68	0
C47-cds32	SLH(1163-1202)	N	N	N	1	CDS	hypothetical protein BK140_22930	Firmicutes	Paenibacillus macerans	98	97	0
C51-cds45	SLH(1233-1273)	N	N	Y(1-27)	1	CDS	hypothetical protein BK140_16405	Firmicutes	Paenibacillus macerans	99	98	0
C398-cds5	SLH(124-164)+SLH(183-224)	N	N	N	1	CDS	besthit: hypothetical protein	Firmicutes	Brevibacillus borstelensis	85	78	7.7e-120
C600-cds1	SLH(124-164)+SLH(183-224)	N	N	N	1	CDS	besthit: hypothetical protein	Firmicutes	Brevibacillus borstelensis	87	80	1e-115
C27-cds109	SLH(1284-1324)+SLH(1343-1384)	N	N	Y(1-30)	1	CDS	besthit: hypothetical protein	Firmicutes	Brevibacillus borstelensis	81	72	1.8e-278
C398-cds3	SLH(1371-1411)	N	N	Y(1-26)	1	CDS	besthit: hypothetical protein	Firmicutes	Brevibacillus borstelensis	78	67	6.1e-144
C27-cds110	SLH(155-195)+SLH(214-255)	N	N	N	1	CDS	besthit: hypothetical protein	Firmicutes	Brevibacillus borstelensis	83	75	1e-117
C295-cds16	SLH(191-230)	N	N	Y(1-34)	1	CDS	besthit: S-layer homology domain-containing protein	Firmicutes	Aneurinibacillus tyrosinisolvens	65	51	5e-84
C398-cds1	SLH(1998-2038)	N	N	Y(1-26)	1	CDS	besthit: hypothetical protein	Firmicutes	Brevibacillus borstelensis	77	66	2.4e-138
C22-cds28	SLH(281-321)+SLH(340-382)	N	N	N	1	CDS	besthit: hypothetical protein BK140_04655	Firmicutes	Paenibacillus macerans	99	98	8.8e-188
C67-cds50	SLH(36-77)	N	N	Y(1-25)	1	CDS	S-layer homology domain-containing protein	Firmicutes	Paenibacillus macerans	95	92	3.8e-218
C138-cds18	N	N	GH13_11	N	1	CDS	RecName: Full=Serine hydroxymethyltransferase; Short=SHMT; Short=Serine methylase	Unclassified		100	100	1.7e-234

## Sheet: S1B
S1B
ID (Contig-CDS)	CAZy family	Genus	Target substrate
C731-cds5	GH2	Leifsonia	Oligosaccharides
C354-cds4	GH51	Paenibacillus	Cellulose
C30-cds52	GH10	Paenibacillus	Hemicellulose
C49-cds7	GH2	Paenibacillus	Oligosaccharides
C14-cds143	GH94	Paenibacillus	Cellulose
C1103-cds3	GH15	Leifsonia	Other Carbohydrates
C211-cds21	GH3	Paenibacillus	Oligosaccharides
C4-cds20	GH101	Microbacterium	Other Carbohydrates
C245-cds26	GH42	Paenibacillus	Oligosaccharides
C739-cds5	GH5	Leifsonia	Cellulose
C165-cds20	GH1	Paenibacillus	Oligosaccharides
C287-cds18	GH2	Paenibacillus	Oligosaccharides
C22-cds63	GH2	Paenibacillus	Oligosaccharides
C278-cds3	GH2	Paenibacillus	Oligosaccharides
C53-cds18	GH65	Bacillus	Other Carbohydrates
C238-cds1	CE14	Paenibacillus	Acetylated Carbohydrates
C182-cds30	GH4	Paenibacillus	Oligosaccharides
C291-cds16	GH31	Paenibacillus	Oligosaccharides
C70-cds47	GH78	Bacillus	Other Carbohydrates
C48-cds9	GH3	Paenibacillus	Oligosaccharides
C993-cds2	GH1	Leifsonia	Oligosaccharides
C529-cds4	GH43	Paenibacillus	Hemicellulose
C9-cds45	GH23	Bacillus	Other Carbohydrates
C1633-cds1	GH116	Leifsonia	Oligosaccharides
C47-cds4	PL11	Paenibacillus	Other Carbohydrates
C22-cds48	GH2	Bacillus	Oligosaccharides
C22-cds45	GH43	Paenibacillus	Hemicellulose
C30-cds9	GH43	Paenibacillus	Hemicellulose
C39-cds50	GH10	Paenibacillus	Hemicellulose
C83-cds23	GH4	Paenibacillus	Oligosaccharides
C215-cds23	GH20	Paenibacillus	Other Carbohydrates
C7-cds22	CE4	Paenibacillus	Acetylated Carbohydrates
C3-cds272	GH92	Microbacterium	Oligosaccharides
C160-cds25	CE8	Paenibacillus	Acetylated Carbohydrates
C275-cds15	GH65	Paenibacillus	Other Carbohydrates
C36-cds22	GH3	Paenibacillus	Oligosaccharides
C58-cds35	GH6	Paenibacillus	Cellulose
C186-cds10	GH26	Paenibacillus	Cellulose
C30-cds19	CE1	Paenibacillus	Acetylated Carbohydrates
C606-cds8	GH3	Leifsonia	Oligosaccharides
C83-cds5	GH43	Paenibacillus	Hemicellulose
C545-cds6	GH4	Leifsonia	Oligosaccharides
C88-cds35	GH3	Leifsonia	Oligosaccharides
C165-cds22	PL1	Paenibacillus	Other Carbohydrates
C127-cds48	CE14	Bacillus	Acetylated Carbohydrates
C30-cds25	GH8	Paenibacillus	Cellulose
C230-cds17	GH52	Paenibacillus	Oligosaccharides
C191-cds7	GH65	Paenibacillus	Other Carbohydrates
C154-cds15	GH1	Bacillus	Oligosaccharides
C2-cds107	GH1	Microbacterium	Oligosaccharides
C36-cds21	GH3	Paenibacillus	Oligosaccharides
C39-cds25	GH36	Paenibacillus	Oligosaccharides
C228-cds6	CE4	Bacillus	Acetylated Carbohydrates
C991-cds3	GH3	Leifsonia	Oligosaccharides
C617-cds10	GH3	Leifsonia	Oligosaccharides
C797-cds5	GH63	Leifsonia	Oligosaccharides
C51-cds10	GH43	Paenibacillus	Hemicellulose
C61-cds6	GH42	Paenibacillus	Oligosaccharides
C38-cds81	CE14	Bacillus	Acetylated Carbohydrates
C354-cds6	PL10	Paenibacillus	Other Carbohydrates
C49-cds49	GH27	Paenibacillus	Oligosaccharides
C50-cds63	GH4	Bacillus	Oligosaccharides
C19-cds75	GH1	Paenibacillus	Oligosaccharides
C421-cds13	GH51	Leifsonia	Cellulose
C83-cds12	GH30	Paenibacillus	Cellulose
C122-cds55	CE9	Bacillus	Acetylated Carbohydrates
C12-cds165	CE14	Bacillus	Acetylated Carbohydrates
C30-cds17	GH30	Paenibacillus	Cellulose
C78-cds66	GH25	Bacillus	Oligosaccharides
C51-cds15	GH43	Paenibacillus	Hemicellulose
C14-cds94	GH26	Paenibacillus	Cellulose
C1-cds20	GH29	Microbacterium	Other Carbohydrates
C15-cds129	GH9	Paenibacillus	Cellulose
C5-cds172	GH10	Paenibacillus	Hemicellulose
C50-cds68	CE4	Bacillus	Acetylated Carbohydrates
C51-cds19	GH51	Paenibacillus	Cellulose
C1200-cds1	GH78	Leifsonia	Other Carbohydrates
C30-cds10	GH31	Paenibacillus	Oligosaccharides
C195-cds3	GH92	Paenibacillus	Oligosaccharides
C178-cds2	GH127	Paenibacillus	Hemicellulose
C160-cds8	GH2	Paenibacillus	Oligosaccharides
C105-cds20	GH23	Bacillus	Other Carbohydrates
C736-cds3	GH20	Leifsonia	Other Carbohydrates
C48-cds53	GH1	Paenibacillus	Oligosaccharides
C4-cds55	GH1	Microbacterium	Oligosaccharides
C22-cds51	GH43	Paenibacillus	Hemicellulose
C30-cds51	GH43	Paenibacillus	Hemicellulose
C229-cds9	GH8	Paenibacillus	Cellulose
C59-cds46	GH3	Paenibacillus	Oligosaccharides
C775-cds4	GH1	Paenibacillus	Oligosaccharides
C150-cds11	CE14	Paenibacillus	Acetylated Carbohydrates
C137-cds3	GH1	Bacillus	Oligosaccharides
C68-cds7	GH43	Paenibacillus	Hemicellulose
C231-cds21	CE14	Bacillus	Acetylated Carbohydrates
C275-cds14	GH65	Paenibacillus	Other Carbohydrates
C279-cds12	GH42	Leifsonia	Oligosaccharides
C51-cds6	GH31	Paenibacillus	Oligosaccharides
C10-cds113	GH3	Microbacterium	Oligosaccharides
C31-cds29	GH2	Paenibacillus	Oligosaccharides
C29-cds49	CE14	Paenibacillus	Acetylated Carbohydrates
C232-cds23	GH81	Paenibacillus	Other Carbohydrates
C215-cds10	GH43	Paenibacillus	Hemicellulose
C218-cds21	GH9	Paenibacillus	Cellulose
C73-cds35	CE4	Bacillus	Acetylated Carbohydrates
C195-cds13	GH3	Paenibacillus	Oligosaccharides
C13-cds139	GH94	Paenibacillus	Cellulose
C165-cds5	GH44	Paenibacillus	Cellulose
C10-cds102	GH1	Microbacterium	Oligosaccharides
C361-cds30	CE4	Bacillus	Acetylated Carbohydrates
C294-cds2	GH65	Paenibacillus	Other Carbohydrates
C19-cds105	GH2	Paenibacillus	Oligosaccharides
C36-cds18	GH3	Paenibacillus	Oligosaccharides
C15-cds128	GH48	Paenibacillus	Cellulose
C265-cds26	GH4	Bacillus	Oligosaccharides
C230-cds19	GH43	Paenibacillus	Hemicellulose
C133-cds48	CE4	Bacillus	Acetylated Carbohydrates
C195-cds14	GH30	Paenibacillus	Cellulose
C278-cds2	GH43	Paenibacillus	Hemicellulose
C22-cds35	GH4	Paenibacillus	Oligosaccharides
C278-cds4	GH2	Paenibacillus	Oligosaccharides
C52-cds21	GH31	Paenibacillus	Oligosaccharides
C34-cds42	CE14	Bacillus	Acetylated Carbohydrates
C351-cds14	GH25	Bacillus	Oligosaccharides
C1-cds650	GH20	Microbacterium	Other Carbohydrates
C31-cds51	GH10	Paenibacillus	Hemicellulose
C14-cds144	GH3	Paenibacillus	Oligosaccharides
C95-cds30	CE4	Bacillus	Acetylated Carbohydrates
C14-cds130	GH1	Paenibacillus	Oligosaccharides
C5-cds268	GH94	Paenibacillus	Cellulose
C20-cds96	CE9	Bacillus	Acetylated Carbohydrates
C3-cds276	GH5	Microbacterium	Cellulose
C2400-cds1	GH15	Leifsonia	Other Carbohydrates
C39-cds75	GH42	Paenibacillus	Oligosaccharides
C1751-cds4	GH1	Leifsonia	Oligosaccharides
C41-cds35	GH3	Paenibacillus	Oligosaccharides
C22-cds2	GH2	Paenibacillus	Oligosaccharides
C58-cds33	GH5	Paenibacillus	Cellulose
C4-cds72	GH3	Microbacterium	Oligosaccharides
C14-cds101	GH78	Paenibacillus	Other Carbohydrates
C22-cds52	GH43	Paenibacillus	Hemicellulose
C9-cds209	CE14	Bacillus	Acetylated Carbohydrates
C76-cds15	GH2	Paenibacillus	Oligosaccharides
C41-cds40	GH78	Paenibacillus	Other Carbohydrates
C93-cds30	CE4	Bacillus	Acetylated Carbohydrates
C179-cds3	GH26	Paenibacillus	Cellulose
C100-cds10	GH15	Bacillus	Other Carbohydrates
C49-cds4	GH43	Paenibacillus	Hemicellulose
C49-cds47	GH43	Paenibacillus	Hemicellulose
C39-cds43	GH10	Paenibacillus	Hemicellulose
C22-cds49	GH1	Bacillus	Oligosaccharides
C1-cds422	GH65	Microbacterium	Other Carbohydrates
C26-cds44	GH3	Paenibacillus	Oligosaccharides
C59-cds66	CE7	Paenibacillus	Acetylated Carbohydrates
C5-cds184	GH6	Paenibacillus	Cellulose
C201-cds23	GH115	Paenibacillus	Hemicellulose
C30-cds53	GH43	Paenibacillus	Hemicellulose
C1-cds13	GH29	Microbacterium	Other Carbohydrates
C253-cds19	CE4	Bacillus	Acetylated Carbohydrates
C46-cds32	GH3	Microbacterium	Oligosaccharides
C495-cds14	AA10	Bacillus	Crystalline Cellulose
C58-cds39	GH2	Paenibacillus	Oligosaccharides
C294-cds4	GH78	Paenibacillus	Other Carbohydrates
C865-cds3	GH1	Paenibacillus	Oligosaccharides
C39-cds44	PL9	Paenibacillus	Other Carbohydrates
C160-cds7	GH51	Paenibacillus	Cellulose
C278-cds13	GH42	Paenibacillus	Oligosaccharides
C698-cds4	GH3	Leifsonia	Oligosaccharides
C179-cds32	GH11	Paenibacillus	Hemicellulose
C425-cds6	AA10	Bacillus	Crystalline Cellulose
C1896-cds2	GH35	Leifsonia	Oligosaccharides
C22-cds43	GH78	Paenibacillus	Other Carbohydrates
C52-cds22	GH3	Paenibacillus	Oligosaccharides
C5-cds79	GH31	Paenibacillus	Oligosaccharides
C83-cds14	GH74	Paenibacillus	Cellulose
C4-cds21	GH35	Microbacterium	Oligosaccharides
C825-cds3	GH6	Leifsonia	Cellulose
C3-cds405	CE7	Microbacterium	Acetylated Carbohydrates
C215-cds6	GH35	Paenibacillus	Oligosaccharides
C41-cds34	GH43	Paenibacillus	Hemicellulose
C5-cds1	GH4	Paenibacillus	Oligosaccharides
C80-cds80	CE4	Paenibacillus	Acetylated Carbohydrates
